# Supplementary material for: 5,5′-Bis[(1H-imidazol-1-yl)meth­yl]-2,2′-bipyridine methanol disolvate
Source: Acta Crystallogr Sect E Struct Rep Online. 2011 Feb 2;67(Pt 3):o554. doi: 10.1107/S1600536811003643 (PMC3051999; doi:10.1107/S1600536811003643)
Supplement: Supplementary file 2 [file e-67-0o554-Isup2.hkl]

# 
# h,k,l, Fc-squared, Fo-squared, sigma(Fo-squared) and status flag 
# 
data_I
_shelx_title ' 22im in P2(1)/c' 
_shelx_refln_list_code          4 
_shelx_F_calc_maximum      100.21 
_exptl_crystal_F_000       404.00 
_reflns_d_resolution_high  0.7830 
 
loop_ 
 _symmetry_equiv_pos_as_xyz 
 'x, y, z' 
 '-x, y+1/2, -z+1/2' 
 '-x, -y, -z' 
 'x, -y-1/2, z-1/2' 
 
_cell_length_a     4.5653 
_cell_length_b    14.7886 
_cell_length_c    14.5378 
_cell_angle_alpha  90.000 
_cell_angle_beta   93.805 
_cell_angle_gamma  90.000 
 
_shelx_F_squared_multiplier     1.000 
 
loop_ 
 _refln_index_h 
 _refln_index_k 
 _refln_index_l 
 _refln_F_squared_calc 
 _refln_F_squared_meas 
 _refln_F_squared_sigma 
 _refln_observed_status 
   1   0   0    10042.72     9490.54    193.86 o 
   2   0   0      170.49      175.14      6.22 o 
   3   0   0       25.52       28.47      2.16 o 
   4   0   0       16.68       15.69      2.25 o 
   5   0   0       46.96       49.23      4.62 o 
   1   1   0     1215.26     1245.26     54.32 o 
   2   1   0      687.66      688.23     23.48 o 
   3   1   0        0.13        1.62      1.09 o 
   4   1   0        2.63        0.70      1.23 o 
   5   1   0       19.58       25.89      2.77 o 
   0   2   0     1526.47     1498.80     25.63 o 
   1   2   0       34.11       34.55      3.15 o 
   2   2   0       17.08       18.39      1.09 o 
   3   2   0      439.36      452.11     23.89 o 
   4   2   0        4.43        4.06      1.31 o 
   5   2   0        1.15       -0.78      1.76 o 
   1   3   0      786.27      713.36     46.85 o 
   2   3   0      474.36      441.39     23.90 o 
   3   3   0       79.40       80.29      5.43 o 
   4   3   0       47.91       46.76      2.58 o 
   5   3   0      106.91      118.11      6.44 o 
   0   4   0     6687.88     6778.64     57.80 o 
   1   4   0      464.94      440.46     20.09 o 
   2   4   0      135.33      145.84      7.45 o 
   3   4   0      197.30      207.03     10.34 o 
   4   4   0       11.04        9.50      1.70 o 
   5   4   0      119.78      135.11      6.94 o 
   1   5   0     1123.81     1132.45     50.40 o 
   2   5   0      436.40      415.19     24.04 o 
   3   5   0       28.52       27.36      1.60 o 
   4   5   0       37.23       39.75      3.06 o 
   5   5   0       63.84       72.06      5.62 o 
   0   6   0      103.96      139.03      2.71 o 
   1   6   0      376.40      411.24      5.66 o 
   2   6   0      191.80      178.73      9.70 o 
   3   6   0      218.20      209.41      8.53 o 
   4   6   0       80.18       78.54      3.56 o 
   5   6   0       13.02       16.78      4.05 o 
   1   7   0      188.96      215.48      4.24 o 
   2   7   0        5.15        4.40      1.24 o 
   3   7   0        0.15        0.46      1.08 o 
   4   7   0       79.29       77.52      2.90 o 
   5   7   0        2.72        1.81      2.14 o 
   0   8   0      867.05      961.70     10.55 o 
   1   8   0       16.06       16.03      1.13 o 
   2   8   0        3.30        1.69      1.16 o 
   3   8   0      103.69      107.69      2.62 o 
   4   8   0      218.18      213.63     17.15 o 
   5   8   0       18.54       18.68      2.89 o 
   1   9   0       84.07       71.77      1.92 o 
   2   9   0       14.01        9.80      1.55 o 
   3   9   0        8.95        7.24      1.60 o 
   4   9   0       31.00       34.72      3.07 o 
   5   9   0        0.63        4.05      2.33 o 
   0  10   0        1.27       -0.08      1.15 o 
   1  10   0       16.38       16.33      1.40 o 
   2  10   0       28.75       24.71      1.89 o 
   3  10   0       68.86       65.38      2.71 o 
   4  10   0       24.95       26.39      3.09 o 
   1  11   0       91.46       86.22      2.72 o 
   2  11   0       13.09       12.28      1.45 o 
   3  11   0       10.48       12.18      1.83 o 
   4  11   0        7.37        6.84      2.95 o 
   0  12   0      275.32      258.81      6.21 o 
   1  12   0      383.65      376.04      5.16 o 
   2  12   0        5.47        2.24      1.24 o 
   3  12   0       20.36       23.31      2.89 o 
   4  12   0       21.67       23.76      3.18 o 
   1  13   0        2.78        1.80      1.48 o 
   2  13   0      313.99      295.28      4.32 o 
   3  13   0        7.22        9.06      1.53 o 
   4  13   0        5.84        6.27      4.64 o 
   0  14   0      179.06      175.01      6.95 o 
   1  14   0       57.10       49.67      2.61 o 
   2  14   0       39.14       41.95      2.30 o 
   3  14   0       15.39       21.09      1.91 o 
   1  15   0       67.28       70.84      4.20 o 
   2  15   0        5.96        3.87      1.74 o 
   3  15   0        3.47        5.02      2.36 o 
   0  16   0       22.45       26.93      4.24 o 
   1  16   0        1.09        1.38      1.57 o 
   2  16   0        3.70        5.10      1.73 o 
   3  16   0        0.03        0.61      2.04 o 
   1  17   0        2.27       -0.27      2.47 o 
   2  17   0       13.56       15.97      2.19 o 
   0  18   0        0.12       -1.67      3.04 o 
   1  18   0       10.98       11.90      2.13 o 
  -5   1   1        7.38        8.91      2.33 o 
  -4   1   1       12.70       11.95      1.70 o 
  -3   1   1      246.81      210.54      8.16 o 
  -2   1   1        0.26       -0.56      0.63 o 
  -1   1   1      191.96      201.15      9.59 o 
   0   1   1      528.20        0.19      0.30 o 
   1   1   1     1360.64     1300.21     26.81 o 
   2   1   1      662.58      657.77     11.61 o 
   3   1   1      799.66      813.80     21.62 o 
   4   1   1       21.23       24.89      1.77 o 
   5   1   1        2.36        1.14      2.90 o 
  -5   2   1       30.63       37.36      3.72 o 
  -4   2   1        1.88        1.34      1.44 o 
  -3   2   1      448.46      438.31     24.62 o 
  -2   2   1        6.14       10.27      0.88 o 
  -1   2   1     3062.17     3021.44    119.94 o 
   0   2   1     2251.78     2176.53     52.37 o 
   1   2   1     3725.41     3658.47    248.09 o 
   2   2   1      600.67      632.54     25.16 o 
   3   2   1       17.55       12.95      1.34 o 
   4   2   1      180.60      173.88      8.67 o 
   5   2   1        7.39       12.08      3.35 o 
  -5   3   1        2.78        4.60      3.02 o 
  -4   3   1        0.13        2.99      1.41 o 
  -3   3   1        0.00       -0.24      1.00 o 
  -2   3   1        1.99        1.85      0.81 o 
  -1   3   1       80.45       70.04      3.56 o 
   0   3   1     8484.91     8337.38    226.20 o 
   1   3   1     1264.87     1236.62     85.66 o 
   2   3   1      290.30      278.15     12.19 o 
   3   3   1      128.57      128.45      5.99 o 
   4   3   1        5.90        6.46      1.39 o 
   5   3   1       11.21        9.77      3.67 o 
  -5   4   1        0.12        2.50      2.01 o 
  -4   4   1       40.22       40.98      2.78 o 
  -3   4   1       10.77       10.82      1.24 o 
  -2   4   1       56.99       65.06      1.75 o 
  -1   4   1       19.30       23.55      1.32 o 
   0   4   1      215.01      196.04      4.23 o 
   1   4   1     1067.97     1026.59     63.72 o 
   2   4   1      103.18       85.39      4.92 o 
   3   4   1       67.54       58.66      2.17 o 
   4   4   1       42.95       44.55      2.57 o 
   5   4   1       34.62       36.25      3.20 o 
  -5   5   1        5.59        6.75      5.06 o 
  -4   5   1       72.57       71.15      2.75 o 
  -3   5   1       41.99       48.96      2.45 o 
  -2   5   1       21.65       27.94      1.57 o 
  -1   5   1      650.02      726.01     11.68 o 
   0   5   1       28.07       30.43      0.90 o 
   1   5   1      715.23      695.45     32.35 o 
   2   5   1      919.64      940.87     66.14 o 
   3   5   1       23.64       27.44      2.19 o 
   4   5   1        2.17        3.86      1.30 o 
   5   5   1      116.98      113.63      9.75 o 
  -5   6   1       44.98       44.29      4.65 o 
  -4   6   1        6.89        9.35      1.68 o 
  -3   6   1       35.49       34.10      1.70 o 
  -2   6   1       41.32       43.05      2.25 o 
  -1   6   1      562.29      608.36     14.79 o 
   0   6   1       21.44       24.27      0.94 o 
   1   6   1       44.74       59.51      2.53 o 
   2   6   1      169.18      169.78      9.54 o 
   3   6   1        5.71       10.68      1.36 o 
   4   6   1      256.14      237.72     30.81 o 
   5   6   1      158.63      159.02     18.73 o 
  -5   7   1        0.43       -0.60      3.39 o 
  -4   7   1      171.67      158.96      5.60 o 
  -3   7   1        2.17        1.94      1.12 o 
  -2   7   1      281.77      290.84     13.79 o 
  -1   7   1      133.80      123.75      2.57 o 
   0   7   1      176.31      166.45      1.91 o 
   1   7   1      286.77      317.63      4.95 o 
   2   7   1        0.47        0.41      1.10 o 
   3   7   1       60.70       65.51      3.02 o 
   4   7   1       32.74       31.09      2.97 o 
   5   7   1       54.78       55.06      5.29 o 
  -5   8   1       10.80       13.00      4.13 o 
  -4   8   1      330.71      315.41     13.86 o 
  -3   8   1       40.53       42.58      1.90 o 
  -2   8   1        2.78        5.10      1.33 o 
  -1   8   1      842.25      922.00      8.64 o 
   0   8   1     1941.64     2119.48      8.45 o 
   1   8   1        3.15        1.85      0.68 o 
   2   8   1       29.03       33.86      1.98 o 
   3   8   1        0.29        0.34      1.06 o 
   4   8   1        0.49       -1.00      1.98 o 
   5   8   1       34.53       34.50      3.47 o 
  -5   9   1        0.49       -3.02      3.57 o 
  -4   9   1       31.65       35.36      2.52 o 
  -3   9   1       39.10       45.84      2.42 o 
  -2   9   1       22.24       22.62      1.79 o 
  -1   9   1      300.97      333.17      3.59 o 
   0   9   1        0.00        0.50      0.83 o 
   1   9   1      245.82      247.45      3.80 o 
   2   9   1       14.30       14.75      1.68 o 
   3   9   1      130.38      119.28      2.73 o 
   4   9   1        2.25        1.50      2.28 o 
   5   9   1        2.01        5.85      2.48 o 
  -4  10   1       72.34       69.47      3.10 o 
  -3  10   1        6.65        5.55      1.59 o 
  -2  10   1       28.81       28.36      1.98 o 
  -1  10   1        0.52        0.18      1.05 o 
   0  10   1       19.06       22.52      1.44 o 
   1  10   1       16.82       27.10      1.86 o 
   2  10   1      102.49       98.76      3.73 o 
   3  10   1       42.85       46.65      2.53 o 
   4  10   1       51.69       50.45      3.74 o 
  -4  11   1        2.95        1.02      1.87 o 
  -3  11   1       10.95       12.75      1.83 o 
  -2  11   1        1.62        1.40      1.02 o 
  -1  11   1        0.12       -1.17      1.08 o 
   0  11   1      266.36      296.18      5.36 o 
   1  11   1        8.90       11.31      1.53 o 
   2  11   1       18.45       21.84      1.64 o 
   3  11   1        0.22        2.56      1.52 o 
   4  11   1       35.71       41.94      4.08 o 
  -4  12   1       45.94       50.55      5.23 o 
  -3  12   1       19.85       21.70      2.17 o 
  -2  12   1      174.74      162.13      3.25 o 
  -1  12   1       34.36       40.63      2.34 o 
   0  12   1       14.67       17.16      1.76 o 
   1  12   1      883.02      843.81     10.06 o 
   2  12   1      161.30      163.67      3.18 o 
   3  12   1       38.23       41.39      2.38 o 
   4  12   1        0.10       -0.54      2.51 o 
  -4  13   1        1.30       -0.61      2.22 o 
  -3  13   1        3.21        3.83      1.22 o 
  -2  13   1        6.24        8.79      1.91 o 
  -1  13   1        1.14        0.92      1.27 o 
   0  13   1      113.34      116.32      3.19 o 
   1  13   1      135.72      137.42      3.46 o 
   2  13   1       37.30       35.64      2.12 o 
   3  13   1        0.77       -1.16      1.98 o 
   4  13   1       17.14       18.89      3.19 o 
  -3  14   1        3.40        0.63      1.39 o 
  -2  14   1      368.44      334.13      6.29 o 
  -1  14   1        0.14       -1.34      1.40 o 
   0  14   1       16.43       12.77      1.80 o 
   1  14   1      295.60      255.11      4.75 o 
   2  14   1       17.18       13.47      1.99 o 
   3  14   1       22.43       24.98      3.11 o 
  -3  15   1       11.26       14.11      1.79 o 
  -2  15   1       47.59       54.41      2.52 o 
  -1  15   1        2.21        0.41      1.59 o 
   0  15   1       35.01       33.64      2.42 o 
   1  15   1       10.64       13.71      1.97 o 
   2  15   1        0.12       -0.64      1.52 o 
   3  15   1       17.61       18.80      3.38 o 
  -3  16   1        4.13        7.59      1.76 o 
  -2  16   1       24.03       25.13      2.48 o 
  -1  16   1        1.15       -0.89      1.51 o 
   0  16   1        6.60        6.91      2.24 o 
   1  16   1        4.12        6.43      1.80 o 
   2  16   1       36.72       41.15      2.70 o 
   3  16   1        1.28        0.79      2.37 o 
  -2  17   1       11.98       13.11      2.18 o 
  -1  17   1        2.55        1.07      1.63 o 
   0  17   1      123.89      120.52      4.72 o 
   1  17   1       64.29       59.40      3.09 o 
   2  17   1        0.38        0.75      1.82 o 
  -1  18   1        6.96        2.95      2.43 o 
   0  18   1        1.66        4.97      2.67 o 
   1  18   1        3.64        1.06      1.78 o 
  -5   0   2       24.03       26.16      4.12 o 
  -4   0   2      401.20      419.19      9.53 o 
  -3   0   2       36.23       39.04      6.44 o 
  -2   0   2      971.04      966.38    145.67 o 
  -1   0   2     7614.42     7561.93    476.44 o 
   0   0   2        6.81       20.75      0.62 o 
   1   0   2     1629.36     1586.68      7.00 o 
   2   0   2        5.32        2.69      1.06 o 
   3   0   2        8.26       11.81      1.81 o 
   4   0   2       22.64       20.84      2.64 o 
  -5   1   2        7.87        8.45      2.89 o 
  -4   1   2      134.14      126.58      4.15 o 
  -3   1   2       12.82       10.61      1.14 o 
  -2   1   2        0.00       -0.04      0.61 o 
  -1   1   2      116.14      121.48      6.69 o 
   0   1   2       38.97       34.00      1.06 o 
   1   1   2     6421.92     6384.66     93.04 o 
   2   1   2      186.64      188.19      2.73 o 
   3   1   2      115.91      116.63      2.38 o 
   4   1   2       12.05       13.47      1.54 o 
   5   1   2        3.65        0.03      3.11 o 
  -5   2   2        2.77        5.78      2.16 o 
  -4   2   2      108.82       93.97      8.81 o 
  -3   2   2       17.53       17.64      1.28 o 
  -2   2   2       68.28       55.92      2.73 o 
  -1   2   2     4038.67     4210.09     15.14 o 
   0   2   2       89.96       78.46      3.19 o 
   1   2   2      362.33      353.85     13.40 o 
   2   2   2       43.90       32.08      1.31 o 
   3   2   2      175.88      175.67      5.84 o 
   4   2   2        5.95        7.33      1.41 o 
   5   2   2       12.10        9.27      3.57 o 
  -5   3   2      100.00      120.36      5.23 o 
  -4   3   2      143.70      130.11      8.55 o 
  -3   3   2        2.71        4.63      1.06 o 
  -2   3   2        0.04        0.21      0.67 o 
  -1   3   2     1260.21     1344.50     14.14 o 
   0   3   2      629.31      626.19     14.38 o 
   1   3   2     1045.54     1026.70     71.55 o 
   2   3   2        8.85        7.84      0.91 o 
   3   3   2       38.12       37.98      1.76 o 
   4   3   2       42.29       37.35      2.38 o 
   5   3   2        0.15        3.45      3.38 o 
  -5   4   2       23.20       25.81      2.94 o 
  -4   4   2        1.37       -1.39      1.26 o 
  -3   4   2       62.49       64.35      2.10 o 
  -2   4   2      373.60      378.38     10.62 o 
  -1   4   2      175.18      149.44      1.93 o 
   0   4   2        7.86        3.18      0.53 o 
   1   4   2     3982.40     3753.92    247.57 o 
   2   4   2     1684.92     1626.99     83.10 o 
   3   4   2       98.46       89.63      2.79 o 
   4   4   2        6.86        5.72      1.66 o 
   5   4   2       46.60       41.82      7.09 o 
  -5   5   2        4.78        4.67      2.29 o 
  -4   5   2      130.45      123.86      9.50 o 
  -3   5   2       26.08       29.07      1.60 o 
  -2   5   2        2.05        4.10      1.07 o 
  -1   5   2        0.22        1.18      0.67 o 
   0   5   2     2888.07     2782.93     65.53 o 
   1   5   2       32.54       36.78      1.74 o 
   2   5   2      509.24      510.04     28.06 o 
   3   5   2      340.20      308.52     15.36 o 
   4   5   2        9.39       12.58      1.90 o 
   5   5   2        4.12        4.52      2.35 o 
  -5   6   2       62.55       70.21      4.61 o 
  -4   6   2       28.13       28.16      2.12 o 
  -3   6   2        0.01        0.31      1.31 o 
  -2   6   2        4.27        1.60      1.02 o 
  -1   6   2        0.02        0.91      0.77 o 
   0   6   2       10.96       25.14      1.03 o 
   1   6   2       63.09       55.45      1.53 o 
   2   6   2      106.64      122.37      7.71 o 
   3   6   2       19.26       20.87      2.37 o 
   4   6   2       23.36       28.98      2.29 o 
   5   6   2       19.84       19.80      2.89 o 
  -5   7   2        3.77        3.02      2.26 o 
  -4   7   2       18.55       21.63      2.12 o 
  -3   7   2       50.48       51.62      2.95 o 
  -2   7   2      126.50      141.31      2.93 o 
  -1   7   2      339.39      366.12      3.38 o 
   0   7   2       55.08       63.23      2.58 o 
   1   7   2      235.70      250.44      6.88 o 
   2   7   2      161.81      171.02      6.30 o 
   3   7   2      212.26      199.98      7.09 o 
   4   7   2        0.00       -1.99      1.56 o 
   5   7   2       13.05       11.47      3.52 o 
  -5   8   2        4.81        3.91      3.78 o 
  -4   8   2       23.78       26.25      2.28 o 
  -3   8   2       22.22       26.89      2.04 o 
  -2   8   2       53.30       56.97      2.25 o 
  -1   8   2      186.79      219.55      4.62 o 
   0   8   2      136.11      164.41      2.31 o 
   1   8   2      211.68      209.43      7.96 o 
   2   8   2      413.30      420.41     15.40 o 
   3   8   2      305.08      297.95     11.85 o 
   4   8   2        0.31        0.29      1.62 o 
   5   8   2        4.15        4.67      2.62 o 
  -5   9   2       14.90       16.37      4.57 o 
  -4   9   2       44.80       50.24      2.74 o 
  -3   9   2      124.09      116.57      3.24 o 
  -2   9   2       24.23       28.47      1.96 o 
  -1   9   2       44.35       54.25      2.03 o 
   0   9   2       48.66       33.46      1.44 o 
   1   9   2       17.88       21.02      1.33 o 
   2   9   2      132.50      124.61      2.68 o 
   3   9   2      744.49      669.68     23.93 o 
   4   9   2        5.46        4.85      2.39 o 
   5   9   2       21.51       29.77      3.40 o 
  -4  10   2       95.27       90.12      3.32 o 
  -3  10   2       35.93       40.13      2.38 o 
  -2  10   2       70.70       71.77      2.65 o 
  -1  10   2        6.75        9.05      1.21 o 
   0  10   2      134.65      134.09      2.44 o 
   1  10   2      199.94      185.30      6.29 o 
   2  10   2       15.93       13.92      1.39 o 
   3  10   2      138.88      128.47     10.18 o 
   4  10   2        0.33        1.87      2.27 o 
  -4  11   2       12.17       15.02      2.05 o 
  -3  11   2       16.85       19.74      2.68 o 
  -2  11   2      130.87      133.72      4.48 o 
  -1  11   2        0.01       -0.12      1.12 o 
   0  11   2      145.22      157.95      3.30 o 
   1  11   2      419.51      415.09     12.01 o 
   2  11   2       68.59       68.83      2.21 o 
   3  11   2        6.96        7.11      2.22 o 
   4  11   2        9.18       11.43      3.72 o 
  -4  12   2        0.40        1.03      1.59 o 
  -3  12   2       20.66       21.68      2.18 o 
  -2  12   2       85.33       90.55      2.62 o 
  -1  12   2       26.07       28.12      1.80 o 
   0  12   2       21.28       23.37      1.87 o 
   1  12   2        6.01       11.07      1.71 o 
   2  12   2        6.33        3.51      1.39 o 
   3  12   2       37.26       38.85      3.43 o 
   4  12   2       17.97       19.38      3.06 o 
  -4  13   2        2.85        4.16      1.72 o 
  -3  13   2       43.35       45.99      2.73 o 
  -2  13   2      298.56      282.18      4.66 o 
  -1  13   2       16.87       18.10      1.83 o 
   0  13   2       36.48       37.74      2.19 o 
   1  13   2      130.61      123.25      3.33 o 
   2  13   2       23.79       19.89      2.00 o 
   3  13   2       76.13       71.28      4.13 o 
   4  13   2        7.09        4.23      2.98 o 
  -3  14   2       12.88       16.99      1.82 o 
  -2  14   2       18.11       24.58      1.91 o 
  -1  14   2        6.24        4.89      1.56 o 
   0  14   2        1.77        2.09      1.37 o 
   1  14   2       13.64       13.71      1.83 o 
   2  14   2       19.54       20.01      2.11 o 
   3  14   2       73.92       70.80      6.10 o 
  -3  15   2       14.89       18.52      2.65 o 
  -2  15   2      180.20      169.69      3.73 o 
  -1  15   2       92.97       92.25      3.32 o 
   0  15   2       15.64       15.63      2.42 o 
   1  15   2      376.07      349.75      5.70 o 
   2  15   2       26.82       22.57      2.86 o 
   3  15   2        1.08        0.17      2.30 o 
  -3  16   2        4.44        4.43      1.60 o 
  -2  16   2        9.87       11.16      2.12 o 
  -1  16   2       27.23       29.58      2.46 o 
   0  16   2        0.26        0.82      1.56 o 
   1  16   2        4.94        3.53      1.63 o 
   2  16   2        3.90        3.07      3.41 o 
  -2  17   2        0.01       -2.53      1.65 o 
  -1  17   2        1.74        0.14      2.09 o 
   0  17   2       13.81       15.90      4.29 o 
   1  17   2        0.81       -0.55      1.57 o 
   2  17   2       11.86        8.86      2.56 o 
  -1  18   2        0.52       -2.80      2.06 o 
   0  18   2        7.67        8.24      2.69 o 
   1  18   2        5.71        8.72      2.03 o 
  -5   1   3        5.03        6.19      2.25 o 
  -4   1   3       90.54       83.66      3.69 o 
  -3   1   3       47.92       43.64      2.71 o 
  -2   1   3       45.41       46.57      2.00 o 
  -1   1   3     9953.14    10075.15    268.10 o 
   0   1   3      324.61      371.27      3.31 o 
   1   1   3       36.62       33.83      0.87 o 
   2   1   3     1027.49     1092.77     10.55 o 
   3   1   3      167.63      163.77      2.67 o 
   4   1   3        0.58        0.83      1.52 o 
   5   1   3        7.24        3.98      3.45 o 
  -5   2   3        9.29       13.71      2.54 o 
  -4   2   3      232.50      233.52      5.37 o 
  -3   2   3      262.59      256.65     14.30 o 
  -2   2   3       49.70       49.75      1.11 o 
  -1   2   3     3371.24     3358.40     84.98 o 
   0   2   3      236.02      251.41      7.81 o 
   1   2   3      403.60      417.59      9.25 o 
   2   2   3     1278.70     1377.12     38.99 o 
   3   2   3      661.60      673.46     18.50 o 
   4   2   3       96.82       95.00      3.85 o 
   5   2   3       56.82       47.62      5.40 o 
  -5   3   3        6.34        3.88      2.20 o 
  -4   3   3       50.06       50.79      3.16 o 
  -3   3   3      247.60      243.95     10.15 o 
  -2   3   3      143.52      141.92      2.95 o 
  -1   3   3      327.63      314.94      7.33 o 
   0   3   3     3643.13     3390.41    172.07 o 
   1   3   3      739.96      787.19     45.85 o 
   2   3   3      569.58      586.20     21.53 o 
   3   3   3        0.48        1.16      1.18 o 
   4   3   3      177.02      167.02     10.21 o 
   5   3   3       11.67       10.41      4.02 o 
  -5   4   3        6.99        7.06      2.27 o 
  -4   4   3       12.14       12.02      2.69 o 
  -3   4   3       68.75       76.82      2.91 o 
  -2   4   3      167.59      168.72      1.96 o 
  -1   4   3       66.39       66.16      2.00 o 
   0   4   3       84.72       89.59      2.86 o 
   1   4   3      118.05      121.10      4.22 o 
   2   4   3      363.38      348.77     18.94 o 
   3   4   3        4.41        2.42      1.13 o 
   4   4   3      119.17      109.60      8.73 o 
   5   4   3       15.25       11.56      3.80 o 
  -5   5   3       90.93       91.02      6.31 o 
  -4   5   3       20.02       21.94      1.94 o 
  -3   5   3       69.56       66.82      2.79 o 
  -2   5   3      100.02      128.97      2.55 o 
  -1   5   3      183.53      178.18      3.76 o 
   0   5   3        2.43        4.68      0.61 o 
   1   5   3      158.58      158.33      5.41 o 
   2   5   3      291.42      285.23     16.29 o 
   3   5   3      152.96      140.20      5.39 o 
   4   5   3       49.07       46.20      3.25 o 
   5   5   3        1.65       -4.23      2.87 o 
  -5   6   3      172.68      174.96      5.51 o 
  -4   6   3      180.78      181.14      4.10 o 
  -3   6   3      356.04      342.74     13.57 o 
  -2   6   3      391.41      413.60     10.26 o 
  -1   6   3       16.57       19.69      0.96 o 
   0   6   3       50.22       56.01      1.68 o 
   1   6   3      288.71      347.88     12.82 o 
   2   6   3      648.61      664.23     67.34 o 
   3   6   3     1279.69     1143.81     75.46 o 
   4   6   3      183.63      167.16     12.49 o 
   5   6   3        0.98        3.08      3.76 o 
  -5   7   3       23.11       28.45      3.17 o 
  -4   7   3        8.63       10.11      1.70 o 
  -3   7   3      720.63      692.09     26.93 o 
  -2   7   3       16.48       16.72      1.57 o 
  -1   7   3        7.32        5.22      0.76 o 
   0   7   3      390.12      376.00      3.64 o 
   1   7   3      521.80      521.83     20.66 o 
   2   7   3        6.37        8.96      1.03 o 
   3   7   3      112.54      100.59      5.78 o 
   4   7   3       51.45       54.14      2.90 o 
   5   7   3       10.70        8.28      3.73 o 
  -5   8   3       14.50       19.05      2.90 o 
  -4   8   3       12.49       14.07      1.91 o 
  -3   8   3        3.78        3.07      1.48 o 
  -2   8   3        8.68        8.39      1.42 o 
  -1   8   3       28.63       32.01      1.26 o 
   0   8   3      327.21      374.50      6.59 o 
   1   8   3       69.94       70.99      3.63 o 
   2   8   3        3.12        1.74      1.48 o 
   3   8   3        4.02        2.42      1.56 o 
   4   8   3       30.12       30.72      2.47 o 
   5   8   3       16.38       11.14      2.89 o 
  -5   9   3       31.29       33.66      3.39 o 
  -4   9   3        5.33        4.85      1.61 o 
  -3   9   3       72.39       72.25      2.74 o 
  -2   9   3        1.03        2.11      1.29 o 
  -1   9   3        0.02       -0.21      0.67 o 
   0   9   3      492.11      543.80      6.00 o 
   1   9   3      500.52      493.55     11.73 o 
   2   9   3       43.21       48.08      1.79 o 
   3   9   3      300.53      256.84     15.18 o 
   4   9   3        0.62       -0.38      1.68 o 
  -4  10   3       45.19       46.13      2.69 o 
  -3  10   3       46.55       39.63      2.34 o 
  -2  10   3       81.35       75.99      2.74 o 
  -1  10   3       13.39       13.00      1.23 o 
   0  10   3      120.27      120.98      2.43 o 
   1  10   3        3.43        4.55      1.40 o 
   2  10   3       18.19       19.05      1.50 o 
   3  10   3        2.28        1.27      1.43 o 
   4  10   3        7.50        6.84      1.94 o 
  -4  11   3        6.11        7.11      1.81 o 
  -3  11   3      339.75      327.73      5.39 o 
  -2  11   3      163.35      157.56      4.52 o 
  -1  11   3        7.48        9.94      1.41 o 
   0  11   3        3.72        3.93      1.15 o 
   1  11   3        9.61       10.93      1.61 o 
   2  11   3      124.46      119.82      2.82 o 
   3  11   3        0.94        0.22      2.06 o 
   4  11   3       25.19       27.93      3.31 o 
  -4  12   3       18.20       18.93      2.27 o 
  -3  12   3      104.18       98.58      3.48 o 
  -2  12   3       37.03       37.67      1.76 o 
  -1  12   3        1.34        0.99      1.17 o 
   0  12   3      128.07      126.32      2.67 o 
   1  12   3       39.99       33.13      2.14 o 
   2  12   3        2.21        3.49      1.47 o 
   3  12   3        4.17        4.63      2.34 o 
   4  12   3        9.83        5.86      2.68 o 
  -4  13   3        7.46        8.56      2.31 o 
  -3  13   3        9.45       10.12      1.89 o 
  -2  13   3       16.77       19.42      1.75 o 
  -1  13   3        3.07        3.34      1.28 o 
   0  13   3       73.73       79.24      2.78 o 
   1  13   3       26.38       30.30      2.18 o 
   2  13   3        5.50        7.80      2.13 o 
   3  13   3       11.74       13.30      2.57 o 
   4  13   3        8.81        6.36      2.78 o 
  -3  14   3      138.82      133.12      3.49 o 
  -2  14   3        1.91        1.30      1.35 o 
  -1  14   3       25.36       29.90      2.31 o 
   0  14   3       39.42       39.92      2.38 o 
   1  14   3       68.03       71.20      2.88 o 
   2  14   3       11.81       14.08      2.49 o 
   3  14   3        0.00        0.26      2.04 o 
  -3  15   3       86.94       93.39      3.35 o 
  -2  15   3        9.87        9.92      1.62 o 
  -1  15   3       13.20       12.64      2.61 o 
   0  15   3        5.17        5.29      2.16 o 
   1  15   3        5.08        2.69      1.56 o 
   2  15   3       28.04       28.26      3.09 o 
   3  15   3       10.55       10.40      3.30 o 
  -3  16   3        6.47        4.18      1.69 o 
  -2  16   3        2.74       -2.73      1.36 o 
  -1  16   3        0.46       -0.33      1.85 o 
   0  16   3       21.21       18.31      2.15 o 
   1  16   3        1.06        2.82      1.66 o 
   2  16   3        0.01       -1.10      1.98 o 
  -2  17   3        6.60        3.29      2.43 o 
  -1  17   3       15.65       20.00      3.02 o 
   0  17   3       40.97       44.43      2.84 o 
   1  17   3        0.06        0.58      1.68 o 
   2  17   3        3.95        4.37      2.47 o 
  -1  18   3       23.19       27.10      5.36 o 
   0  18   3        7.64        5.55      2.47 o 
   1  18   3       10.06       12.69      2.99 o 
  -5   0   4        1.23        4.90      2.79 o 
  -4   0   4      152.66      142.36      6.33 o 
  -3   0   4      296.72      255.32     25.68 o 
  -2   0   4      383.88      415.59     10.04 o 
  -1   0   4     2287.63     2222.77    128.20 o 
   0   0   4     4857.87     4880.70     27.46 o 
   1   0   4      993.00     1083.53      5.94 o 
   2   0   4     2420.89     2700.77    105.11 o 
   3   0   4      113.62      112.29      3.40 o 
   4   0   4       30.39       32.67      4.32 o 
   5   0   4       60.82       51.59      5.83 o 
  -5   1   4        8.37       10.68      2.52 o 
  -4   1   4       18.82       22.98      2.52 o 
  -3   1   4      407.80      385.12     14.78 o 
  -2   1   4       30.28       33.49      1.12 o 
  -1   1   4       91.83       90.42      5.21 o 
   0   1   4      127.60      169.53      1.67 o 
   1   1   4      530.27      517.53      3.42 o 
   2   1   4      349.65      367.89      5.79 o 
   3   1   4       10.87       13.58      1.32 o 
   4   1   4      103.87      104.28      4.37 o 
   5   1   4       18.97       15.59      3.06 o 
  -5   2   4       32.12       34.11      3.12 o 
  -4   2   4        0.00        0.60      1.68 o 
  -3   2   4       11.16       16.87      1.49 o 
  -2   2   4        1.10        2.17      0.67 o 
  -1   2   4     2086.28     2094.93     66.06 o 
   0   2   4      248.91      214.86      5.46 o 
   1   2   4      167.80      181.70      2.25 o 
   2   2   4      105.30      122.71      3.66 o 
   3   2   4       78.29       85.46      3.38 o 
   4   2   4       33.89       37.62      4.64 o 
   5   2   4        0.05       -3.83      2.35 o 
  -5   3   4       25.65       26.97      3.05 o 
  -4   3   4        1.32        0.29      1.71 o 
  -3   3   4       37.62       38.40      2.01 o 
  -2   3   4      204.69      189.38      2.67 o 
  -1   3   4       73.89       78.41      1.98 o 
   0   3   4       46.84       44.97      1.50 o 
   1   3   4      567.11      622.07     23.81 o 
   2   3   4      269.69      287.49      8.65 o 
   3   3   4      229.25      232.92     11.81 o 
   4   3   4      332.80      298.35     26.56 o 
   5   3   4       28.29       26.34      3.45 o 
  -5   4   4        4.60        4.40      2.27 o 
  -4   4   4        1.72        2.86      1.91 o 
  -3   4   4      305.81      278.16     10.59 o 
  -2   4   4        0.15        0.29      0.51 o 
  -1   4   4       75.96       83.35      2.62 o 
   0   4   4      324.55      260.72     14.74 o 
   1   4   4        0.58        0.18      0.60 o 
   2   4   4      266.97      256.88      9.73 o 
   3   4   4        4.87        4.81      1.53 o 
   4   4   4       61.42       60.25      3.64 o 
   5   4   4        0.40        0.85      3.27 o 
  -5   5   4       17.97       18.46      2.69 o 
  -4   5   4        0.25        2.97      1.92 o 
  -3   5   4       79.30       81.90      2.57 o 
  -2   5   4       51.56       52.97      1.35 o 
  -1   5   4       63.91       65.56      1.29 o 
   0   5   4       10.84        5.95      0.66 o 
   1   5   4      991.90      957.80     55.36 o 
   2   5   4        0.16        0.56      0.78 o 
   3   5   4        4.28        4.86      1.65 o 
   4   5   4        0.06        0.94      1.55 o 
   5   5   4        0.23        4.20      3.68 o 
  -5   6   4       62.37       61.87      3.80 o 
  -4   6   4        5.19        4.02      2.06 o 
  -3   6   4       86.83       96.62      2.81 o 
  -2   6   4      760.75      802.38     16.55 o 
  -1   6   4      600.33      645.74      9.59 o 
   0   6   4       66.17       68.68      1.39 o 
   1   6   4       83.35       91.88      4.49 o 
   2   6   4        5.29        4.29      1.07 o 
   3   6   4       44.88       46.19      3.20 o 
   4   6   4      333.33      311.54     24.84 o 
   5   6   4       19.68       16.50      4.38 o 
  -5   7   4       58.08       62.25      3.92 o 
  -4   7   4       15.29       18.54      2.60 o 
  -3   7   4       14.99       15.30      1.79 o 
  -2   7   4      114.90      118.13      2.51 o 
  -1   7   4      137.91      146.48      2.11 o 
   0   7   4       77.01       68.39      1.49 o 
   1   7   4       36.36       42.74      1.46 o 
   2   7   4       23.20       24.71      1.70 o 
   3   7   4        1.78        1.48      1.53 o 
   4   7   4       11.41       15.83      2.09 o 
   5   7   4        0.47        1.79      3.43 o 
  -5   8   4       63.13       60.33      4.00 o 
  -4   8   4       88.27       83.64      3.02 o 
  -3   8   4      165.68      162.11      3.59 o 
  -2   8   4      380.18      380.42      4.19 o 
  -1   8   4       21.22       24.38      1.23 o 
   0   8   4        4.05        9.00      0.91 o 
   1   8   4      162.54      170.00      8.44 o 
   2   8   4      243.63      251.02     10.19 o 
   3   8   4       28.76       31.32      2.26 o 
   4   8   4       15.30       16.05      2.25 o 
   5   8   4       12.04       12.49      4.25 o 
  -5   9   4        7.75        9.98      2.67 o 
  -4   9   4       21.97       26.03      2.22 o 
  -3   9   4       22.98       24.55      2.06 o 
  -2   9   4       75.46       85.09      4.56 o 
  -1   9   4      100.30      120.25      2.16 o 
   0   9   4       17.11       18.89      1.31 o 
   1   9   4      133.88      108.41      4.40 o 
   2   9   4      103.43       97.58      3.40 o 
   3   9   4        5.28        5.99      1.63 o 
   4   9   4       51.90       51.14      2.98 o 
  -4  10   4        5.75        6.23      1.66 o 
  -3  10   4       67.47       72.06      2.86 o 
  -2  10   4      233.80      221.30      4.07 o 
  -1  10   4      493.81      545.81      5.45 o 
   0  10   4      291.44      267.28      3.36 o 
   1  10   4        0.55        0.68      1.00 o 
   2  10   4      130.83      120.25     12.95 o 
   3  10   4       27.27       21.81      2.13 o 
   4  10   4      144.21      139.99      4.85 o 
  -4  11   4        0.00       -2.00      1.51 o 
  -3  11   4       82.19       76.11      3.00 o 
  -2  11   4       23.91       22.75      1.96 o 
  -1  11   4       75.83       81.20      1.90 o 
   0  11   4      709.68      680.07      5.36 o 
   1  11   4      110.71      109.50      2.93 o 
   2  11   4      240.51      215.69     12.37 o 
   3  11   4       78.18       62.87      3.86 o 
   4  11   4       14.39       17.47      2.30 o 
  -4  12   4        0.16       -0.04      1.64 o 
  -3  12   4       24.70       31.51      2.40 o 
  -2  12   4      120.56      123.53      3.41 o 
  -1  12   4       11.36       10.29      1.47 o 
   0  12   4      290.07      291.36      3.81 o 
   1  12   4      165.05      155.20      4.32 o 
   2  12   4        4.84        1.65      2.98 o 
   3  12   4       31.18       26.26      3.14 o 
   4  12   4        0.03       -1.51      3.47 o 
  -4  13   4        4.63        5.81      1.89 o 
  -3  13   4       90.72       86.99      3.37 o 
  -2  13   4       20.56       19.42      1.74 o 
  -1  13   4        0.98        1.63      1.37 o 
   0  13   4      162.15      154.45      5.09 o 
   1  13   4       45.45       42.51      2.33 o 
   2  13   4       64.25       63.09      5.11 o 
   3  13   4        1.71        1.94      2.27 o 
  -3  14   4        2.28        3.38      1.63 o 
  -2  14   4       49.04       46.48      2.31 o 
  -1  14   4       36.56       33.52      2.88 o 
   0  14   4       43.62       45.54      2.46 o 
   1  14   4       37.07       39.38      2.42 o 
   2  14   4        1.44        1.56      2.07 o 
   3  14   4       40.27       47.51      3.80 o 
  -3  15   4      225.54      220.62      4.52 o 
  -2  15   4        0.15        0.85      1.33 o 
  -1  15   4       34.05       38.56      3.20 o 
   0  15   4        4.64        3.30      1.64 o 
   1  15   4        3.35        3.35      2.03 o 
   2  15   4        0.94        1.88      2.37 o 
   3  15   4        0.69        1.33      3.11 o 
  -2  16   4       26.37       27.10      2.20 o 
  -1  16   4        0.03       -1.72      4.19 o 
   0  16   4        9.95        6.03      1.70 o 
   1  16   4        0.53        0.85      2.10 o 
   2  16   4       42.63       46.12      3.57 o 
  -2  17   4        2.54       -1.36      2.60 o 
  -1  17   4        0.10       -3.85      1.92 o 
   0  17   4        9.93        7.52      1.92 o 
   1  17   4        0.00       -0.76      1.83 o 
   2  17   4        0.21        0.73      2.47 o 
  -1  18   4       31.14       38.93      3.68 o 
   0  18   4        4.01        1.20      1.82 o 
   1  18   4       22.45       30.58      3.35 o 
  -5   1   5      118.56      118.03      4.68 o 
  -4   1   5        2.49        3.56      1.91 o 
  -3   1   5        2.46        2.31      1.37 o 
  -2   1   5      259.99      260.35      6.55 o 
  -1   1   5      364.81      376.03     11.70 o 
   0   1   5       78.00       70.17      1.56 o 
   1   1   5      749.19      823.76     10.87 o 
   2   1   5       89.45       92.00      1.66 o 
   3   1   5       62.58       67.22      3.69 o 
   4   1   5        2.23        1.72      2.83 o 
   5   1   5        0.96        0.67      3.13 o 
  -5   2   5       29.33       32.23      3.12 o 
  -4   2   5        3.57        2.09      1.90 o 
  -3   2   5      585.61      585.85      5.88 o 
  -2   2   5     1347.56     1445.63     20.08 o 
  -1   2   5      109.82      123.23      2.78 o 
   0   2   5     3799.69     3839.39     81.14 o 
   1   2   5      585.23      674.04      5.53 o 
   2   2   5      136.47      149.90      4.71 o 
   3   2   5       39.70       43.57      2.31 o 
   4   2   5      181.28      181.06     14.00 o 
   5   2   5        7.30        8.55      2.94 o 
  -5   3   5        1.50       -0.01      2.01 o 
  -4   3   5       11.81        9.88      2.10 o 
  -3   3   5       16.75       12.07      1.28 o 
  -2   3   5     2436.74     2588.45     59.49 o 
  -1   3   5     2292.00     2293.34     52.38 o 
   0   3   5      480.27      520.18     24.57 o 
   1   3   5        7.56       22.04      1.29 o 
   2   3   5       43.81       35.63      1.25 o 
   3   3   5       42.85       41.05      2.35 o 
   4   3   5       52.84       45.02      6.60 o 
   5   3   5        2.81        1.50      3.09 o 
  -5   4   5        6.23        6.36      2.33 o 
  -4   4   5        3.70        3.18      2.00 o 
  -3   4   5        0.15        1.12      1.23 o 
  -2   4   5      667.50      735.57      9.17 o 
  -1   4   5        2.47        2.55      0.56 o 
   0   4   5       78.04       85.44      3.84 o 
   1   4   5        3.24       11.60      1.52 o 
   2   4   5       56.81       48.48      2.63 o 
   3   4   5      373.73      324.39     12.97 o 
   4   4   5        2.45        2.26      2.36 o 
   5   4   5        9.51        4.64      2.73 o 
  -5   5   5        0.11        2.02      2.22 o 
  -4   5   5        5.75        5.12      1.93 o 
  -3   5   5       28.69       31.92      1.95 o 
  -2   5   5       45.18       55.54      1.47 o 
  -1   5   5       33.67       38.50      1.29 o 
   0   5   5       61.71       68.18      2.42 o 
   1   5   5       45.47       51.16      2.80 o 
   2   5   5      197.37      209.50     11.20 o 
   3   5   5      159.42      150.21      7.92 o 
   4   5   5      327.26      278.42     35.33 o 
   5   5   5       11.11        9.93      5.01 o 
  -5   6   5       17.51       21.29      2.92 o 
  -4   6   5      229.09      218.89     14.46 o 
  -3   6   5       32.10       32.86      2.17 o 
  -2   6   5       27.79       26.68      1.57 o 
  -1   6   5       63.56       64.61      2.20 o 
   0   6   5      519.87      499.16     17.54 o 
   1   6   5      157.87      170.19      7.43 o 
   2   6   5       26.57       25.20      2.67 o 
   3   6   5        4.45        7.38      1.64 o 
   4   6   5       61.45       60.23      3.74 o 
   5   6   5        0.02       -0.88      4.34 o 
  -5   7   5        5.17        2.92      2.34 o 
  -4   7   5       50.84       58.35      3.55 o 
  -3   7   5        0.00        0.36      1.33 o 
  -2   7   5      342.36      332.18      6.57 o 
  -1   7   5     1790.85     1897.49     54.22 o 
   0   7   5      278.37      266.59      4.48 o 
   1   7   5        0.00        1.18      0.84 o 
   2   7   5        0.71        0.68      2.05 o 
   3   7   5       61.94       59.52      2.77 o 
   4   7   5       17.13       14.38      2.80 o 
   5   7   5       11.51       12.42      4.27 o 
  -5   8   5       37.09       39.16      3.69 o 
  -4   8   5        2.19        3.86      2.10 o 
  -3   8   5        2.56        3.08      1.39 o 
  -2   8   5      322.55      334.78      3.99 o 
  -1   8   5       88.69      106.46      2.20 o 
   0   8   5      200.97      192.96      2.42 o 
   1   8   5       31.41       35.35      1.53 o 
   2   8   5      372.28      320.17     18.22 o 
   3   8   5       33.40       35.41      2.43 o 
   4   8   5       20.06       19.30      2.28 o 
  -4   9   5        1.79        1.39      2.04 o 
  -3   9   5       13.98       12.48      1.74 o 
  -2   9   5       26.65       25.57      1.74 o 
  -1   9   5      272.07      275.24      7.32 o 
   0   9   5        6.45        7.47      1.02 o 
   1   9   5       40.30       38.46      1.70 o 
   2   9   5      469.42      418.22     37.11 o 
   3   9   5        0.05       -0.82      1.47 o 
   4   9   5        0.17       -1.09      1.76 o 
  -4  10   5       13.94       15.22      2.74 o 
  -3  10   5        8.21        8.61      1.67 o 
  -2  10   5        2.94        1.52      1.18 o 
  -1  10   5        7.15        8.09      1.12 o 
   0  10   5       60.63       57.94      2.02 o 
   1  10   5        0.62        1.26      1.05 o 
   2  10   5        2.10        4.89      2.04 o 
   3  10   5        1.15        1.69      1.51 o 
   4  10   5        1.18        1.93      1.90 o 
  -4  11   5        7.05        9.45      2.57 o 
  -3  11   5        2.07        1.86      1.48 o 
  -2  11   5      220.63      206.63      4.14 o 
  -1  11   5      139.25      133.26      2.77 o 
   0  11   5      259.18      258.62      3.51 o 
   1  11   5        0.76        1.36      1.27 o 
   2  11   5      201.07      177.21      5.33 o 
   3  11   5       29.79       29.35      2.36 o 
   4  11   5        1.44        0.24      1.85 o 
  -4  12   5        0.48        0.51      1.63 o 
  -3  12   5      144.03      149.96      4.04 o 
  -2  12   5       45.62       43.92      2.75 o 
  -1  12   5       12.31       11.43      1.23 o 
   0  12   5      106.58       97.17      2.52 o 
   1  12   5       67.85       67.31      2.61 o 
   2  12   5       42.71       38.47      3.14 o 
   3  12   5      119.41      120.07      4.91 o 
   4  12   5        2.96        1.81      1.90 o 
  -4  13   5        4.50        7.13      2.58 o 
  -3  13   5       14.91       19.15      2.15 o 
  -2  13   5        0.13        0.62      1.19 o 
  -1  13   5        3.36        1.38      1.05 o 
   0  13   5      109.99      112.50      2.70 o 
   1  13   5       56.98       66.33      3.39 o 
   2  13   5       15.04       13.81      2.53 o 
   3  13   5       12.86       10.76      2.69 o 
  -3  14   5       55.37       46.41      2.82 o 
  -2  14   5        3.14        1.71      1.39 o 
  -1  14   5        0.01       -1.07      1.45 o 
   0  14   5      351.16      331.54      5.27 o 
   1  14   5       32.47       29.51      3.75 o 
   2  14   5        8.59        9.08      2.32 o 
   3  14   5        0.30       -3.69      2.49 o 
  -3  15   5        9.14        8.35      1.68 o 
  -2  15   5       57.68       56.92      4.99 o 
  -1  15   5      124.54      116.15      4.47 o 
   0  15   5       64.98       65.75      2.88 o 
   1  15   5        0.12        0.73      1.99 o 
   2  15   5       49.35       54.24      3.73 o 
   3  15   5       27.50       30.16      3.60 o 
  -2  16   5        0.51       -1.29      1.67 o 
  -1  16   5        3.32        1.57      2.13 o 
   0  16   5       31.38       35.24      2.56 o 
   1  16   5        0.15        0.28      1.78 o 
   2  16   5        0.46       -2.11      2.03 o 
  -2  17   5        4.26        2.64      2.60 o 
  -1  17   5        9.42        9.22      2.67 o 
   0  17   5       56.95       55.57      5.32 o 
   1  17   5        3.15        3.81      3.52 o 
   0  18   5       40.11       46.00      3.50 o 
  -5   0   6       68.88       56.24      5.38 o 
  -4   0   6       19.83       18.73      3.61 o 
  -3   0   6       21.33       30.18      4.00 o 
  -2   0   6     4853.01     4769.27    192.92 o 
  -1   0   6      948.09      988.34     39.09 o 
   0   0   6      150.83      205.48      4.63 o 
   1   0   6       84.98       98.95      3.66 o 
   2   0   6        0.91        1.51      1.09 o 
   3   0   6        1.95        2.48      3.04 o 
   4   0   6        0.06        0.73      3.26 o 
   5   0   6        7.82        5.25      4.57 o 
  -5   1   6       34.54       41.59      3.49 o 
  -4   1   6        0.21        0.40      1.86 o 
  -3   1   6        0.23        1.10      1.17 o 
  -2   1   6      474.08      449.58      6.61 o 
  -1   1   6      173.49      180.47      6.45 o 
   0   1   6      795.58      827.59     15.16 o 
   1   1   6      494.66      552.43      5.80 o 
   2   1   6        1.89        2.05      1.12 o 
   3   1   6      421.93      419.34      6.88 o 
   4   1   6        0.70       -0.92      2.28 o 
   5   1   6       16.54       13.83      3.29 o 
  -5   2   6       23.57       22.48      2.91 o 
  -4   2   6       18.73       19.28      2.39 o 
  -3   2   6       30.11       31.15      1.79 o 
  -2   2   6      333.27      366.09     13.14 o 
  -1   2   6        1.13        5.93      3.18 o 
   0   2   6        2.67        3.24      0.70 o 
   1   2   6      343.53      411.26     14.89 o 
   2   2   6        0.01        0.83      1.04 o 
   3   2   6       16.53       17.58      2.60 o 
   4   2   6       37.67       34.30      3.23 o 
   5   2   6        0.00       -4.94      2.47 o 
  -5   3   6        0.46       -2.31      1.83 o 
  -4   3   6        6.25        6.49      1.95 o 
  -3   3   6       29.42       31.55      2.12 o 
  -2   3   6      242.91      232.50      3.46 o 
  -1   3   6      107.62      104.18      3.52 o 
   0   3   6       27.28       40.01      1.17 o 
   1   3   6     1128.10     1183.48     18.26 o 
   2   3   6        5.66        8.34      1.32 o 
   3   3   6      945.08      874.75     48.88 o 
   4   3   6      139.19      132.81     17.12 o 
   5   3   6        0.05       -4.47      2.58 o 
  -5   4   6        2.12        2.66      2.08 o 
  -4   4   6       33.01       36.60      2.82 o 
  -3   4   6        4.32        2.26      1.46 o 
  -2   4   6       18.52       19.11      1.09 o 
  -1   4   6       76.31       91.31      2.93 o 
   0   4   6       10.96       13.51      0.90 o 
   1   4   6      497.63      472.32     39.23 o 
   2   4   6      398.68      387.16     16.99 o 
   3   4   6      556.44      514.53     37.11 o 
   4   4   6        1.28       -0.77      2.24 o 
   5   4   6        0.00       -1.58      2.73 o 
  -5   5   6        4.65        0.79      2.20 o 
  -4   5   6       11.58       13.19      5.33 o 
  -3   5   6       27.84       31.38      1.81 o 
  -2   5   6        8.11        5.50      1.07 o 
  -1   5   6      207.86      220.24      3.77 o 
   0   5   6     1720.33     1753.60     59.98 o 
   1   5   6       76.45       83.99      6.66 o 
   2   5   6       10.82       11.49      1.69 o 
   3   5   6       41.72       41.52      2.88 o 
   4   5   6        6.26        9.01      2.40 o 
   5   5   6        6.21        4.99      2.96 o 
  -5   6   6       15.51       17.91      2.89 o 
  -4   6   6       13.96       17.42      2.58 o 
  -3   6   6      190.34      196.78      3.69 o 
  -2   6   6        6.03        3.94      1.18 o 
  -1   6   6       93.77       90.69      2.34 o 
   0   6   6     1030.49     1022.43     26.06 o 
   1   6   6        5.07        3.61      0.81 o 
   2   6   6       86.42       84.81      6.60 o 
   3   6   6        3.44        1.14      1.55 o 
   4   6   6        0.96        0.54      2.18 o 
   5   6   6        4.18        5.72      5.65 o 
  -5   7   6        7.71        5.75      2.37 o 
  -4   7   6       37.61       35.07      3.18 o 
  -3   7   6        2.55        4.78      1.21 o 
  -2   7   6        5.46        3.57      1.19 o 
  -1   7   6       29.88       30.22      1.47 o 
   0   7   6        4.92        7.07      0.90 o 
   1   7   6       38.10       36.31      1.61 o 
   2   7   6       29.48       28.86      4.05 o 
   3   7   6        5.17        5.42      1.66 o 
   4   7   6        3.15        1.59      2.34 o 
  -5   8   6        3.16        0.94      2.29 o 
  -4   8   6        1.94        6.29      2.24 o 
  -3   8   6       31.51       33.19      2.09 o 
  -2   8   6       11.75       10.94      1.38 o 
  -1   8   6        4.86        7.61      1.11 o 
   0   8   6      101.88      102.46      2.90 o 
   1   8   6       11.43       13.43      1.18 o 
   2   8   6      471.84      406.34     32.15 o 
   3   8   6       30.73       31.94      2.48 o 
   4   8   6        0.01       -0.07      2.17 o 
  -4   9   6      129.40      131.63      4.92 o 
  -3   9   6       43.62       40.38      2.34 o 
  -2   9   6       71.05       71.19      2.34 o 
  -1   9   6      295.82      288.70      5.78 o 
   0   9   6      449.81      463.95     16.37 o 
   1   9   6       27.44       26.56      1.90 o 
   2   9   6      143.70      141.27     10.47 o 
   3   9   6      215.07      207.58     10.78 o 
   4   9   6       57.96       54.75      4.93 o 
  -4  10   6       17.76       18.41      2.87 o 
  -3  10   6       65.26       66.21      2.77 o 
  -2  10   6       11.12       11.45      1.46 o 
  -1  10   6      565.19      551.49      4.45 o 
   0  10   6      270.90      255.29      7.52 o 
   1  10   6       65.27       62.02      5.18 o 
   2  10   6       46.68       39.12      3.03 o 
   3  10   6        8.22        6.16      1.75 o 
   4  10   6        0.24        4.51      2.38 o 
  -4  11   6        0.02       -1.39      3.01 o 
  -3  11   6        0.17        0.85      1.51 o 
  -2  11   6       70.59       66.17      2.38 o 
  -1  11   6      231.26      226.52      5.45 o 
   0  11   6       23.11       30.74      1.80 o 
   1  11   6        2.22        2.34      1.69 o 
   2  11   6       25.35       27.87      2.81 o 
   3  11   6        2.60        2.84      1.77 o 
   4  11   6        0.01        0.03      2.37 o 
  -4  12   6       10.52        8.95      2.54 o 
  -3  12   6       30.74       32.52      2.45 o 
  -2  12   6       32.01       32.88      2.29 o 
  -1  12   6      398.65      382.76      5.20 o 
   0  12   6       72.04       73.83      2.33 o 
   1  12   6        6.75        8.70      2.06 o 
   2  12   6       49.14       43.68      3.30 o 
   3  12   6        7.61        7.13      1.84 o 
  -3  13   6       30.74       29.62      2.51 o 
  -2  13   6       19.12       21.77      2.21 o 
  -1  13   6       24.55       25.95      1.94 o 
   0  13   6      235.56      242.55      4.05 o 
   1  13   6        4.78        3.76      1.95 o 
   2  13   6       40.63       38.87      3.32 o 
   3  13   6        8.84        7.24      3.83 o 
  -3  14   6        0.23        0.07      1.75 o 
  -2  14   6       17.10       21.72      2.29 o 
  -1  14   6       43.79       37.51      2.14 o 
   0  14   6       67.75       74.01      2.91 o 
   1  14   6        0.03       -2.57      1.72 o 
   2  14   6        1.33        0.19      2.02 o 
   3  14   6       21.41       19.65      3.17 o 
  -3  15   6       30.26       39.13      2.51 o 
  -2  15   6       21.61       24.15      2.43 o 
  -1  15   6        0.21       -0.16      1.42 o 
   0  15   6        1.04        3.28      2.17 o 
   1  15   6        2.12        1.59      2.04 o 
   2  15   6        5.22        3.87      2.34 o 
  -2  16   6        0.17       -1.34      1.68 o 
  -1  16   6       53.68       47.22      3.47 o 
   0  16   6        7.74        6.71      2.79 o 
   1  16   6        2.97        2.90      2.38 o 
   2  16   6        4.64        2.83      2.35 o 
  -1  17   6       51.67       43.92      3.50 o 
   0  17   6       25.94       32.55      3.08 o 
   1  17   6        0.57        1.01      2.11 o 
  -5   1   7        0.54        0.24      1.94 o 
  -4   1   7       36.85       39.67      3.15 o 
  -3   1   7        4.92        4.88      1.29 o 
  -2   1   7      538.00      558.81     16.46 o 
  -1   1   7        0.52        0.06      0.59 o 
   0   1   7      130.08      135.24      1.68 o 
   1   1   7      680.76      757.63     15.50 o 
   2   1   7        2.13        1.73      1.80 o 
   3   1   7       57.23       58.72      3.65 o 
   4   1   7        3.06        1.53      2.48 o 
   5   1   7        1.31       -4.07      2.88 o 
  -5   2   7       21.12       23.45      2.96 o 
  -4   2   7        3.22        4.08      1.91 o 
  -3   2   7      192.05      197.03      3.20 o 
  -2   2   7        7.35        4.25      1.12 o 
  -1   2   7       29.37       22.51      1.05 o 
   0   2   7      505.83      529.17      7.08 o 
   1   2   7      240.75      250.99      4.27 o 
   2   2   7       76.60       71.69      3.27 o 
   3   2   7       52.83       52.31      3.49 o 
   4   2   7        0.85        1.45      2.39 o 
   5   2   7        2.96       -0.85      2.79 o 
  -5   3   7       19.91       22.74      3.91 o 
  -4   3   7       84.19       86.67      4.76 o 
  -3   3   7      301.06      288.90      4.59 o 
  -2   3   7        0.31        0.09      0.95 o 
  -1   3   7       39.27       38.92      2.21 o 
   0   3   7      634.17      637.31     19.27 o 
   1   3   7       32.80       41.45      1.93 o 
   2   3   7       25.09       30.91      1.91 o 
   3   3   7       46.01       44.76      3.32 o 
   4   3   7        3.87        5.75      2.66 o 
   5   3   7       11.62        8.54      3.05 o 
  -5   4   7        3.63        2.45      2.38 o 
  -4   4   7        0.32       -0.40      1.74 o 
  -3   4   7       12.83       14.28      1.90 o 
  -2   4   7      218.03      212.66      6.04 o 
  -1   4   7      203.56      220.81      6.78 o 
   0   4   7        7.27       13.41      0.94 o 
   1   4   7      171.44      161.78      5.58 o 
   2   4   7       48.22       49.14      3.35 o 
   3   4   7       96.63       91.67      9.58 o 
   4   4   7       19.02       18.05      2.84 o 
   5   4   7        1.48       -1.50      2.73 o 
  -5   5   7        0.05       -0.92      2.19 o 
  -4   5   7        6.00        7.35      2.35 o 
  -3   5   7      505.33      480.15      7.05 o 
  -2   5   7      150.20      155.78      5.35 o 
  -1   5   7       42.23       45.52      1.46 o 
   0   5   7       89.17       97.57      5.11 o 
   1   5   7       64.05       65.16      3.42 o 
   2   5   7       22.14       25.25      1.96 o 
   3   5   7      198.40      184.50     15.34 o 
   4   5   7        3.33        4.01      2.50 o 
   5   5   7        0.17       -0.87      4.53 o 
  -5   6   7        9.22        4.59      2.34 o 
  -4   6   7        8.46       10.53      2.39 o 
  -3   6   7        8.43        6.49      1.66 o 
  -2   6   7       10.73       12.63      1.62 o 
  -1   6   7       23.54       23.13      1.32 o 
   0   6   7        0.70        2.79      0.76 o 
   1   6   7      184.36      166.06      7.83 o 
   2   6   7        2.00        2.10      1.44 o 
   3   6   7      220.21      204.84      9.53 o 
   4   6   7      163.21      143.83      9.30 o 
  -5   7   7        0.30       -1.06      2.72 o 
  -4   7   7        2.48        3.80      3.65 o 
  -3   7   7       48.74       52.24      2.64 o 
  -2   7   7       82.13       80.34      2.84 o 
  -1   7   7        2.39        2.41      0.95 o 
   0   7   7      343.03      298.92      8.12 o 
   1   7   7        0.43        0.14      1.22 o 
   2   7   7       37.85       29.71      2.05 o 
   3   7   7      100.48       89.67     12.34 o 
   4   7   7       14.96       16.51      3.69 o 
  -4   8   7        6.74        2.59      3.56 o 
  -3   8   7       10.86       15.25      1.51 o 
  -2   8   7       92.01       84.48      2.96 o 
  -1   8   7        6.88        5.49      1.46 o 
   0   8   7       53.39       68.13      1.99 o 
   1   8   7       79.28       74.02      3.58 o 
   2   8   7        2.98        3.90      1.46 o 
   3   8   7       58.37       50.46      5.73 o 
   4   8   7       44.42       39.18      3.57 o 
  -4   9   7       20.03       21.81      2.95 o 
  -3   9   7        3.21        3.43      1.30 o 
  -2   9   7       89.52       94.87      3.07 o 
  -1   9   7      171.12      175.57      3.57 o 
   0   9   7        8.67        8.97      1.15 o 
   1   9   7       91.75       88.69      4.95 o 
   2   9   7      129.22      111.85     10.93 o 
   3   9   7      117.31      110.76      7.18 o 
   4   9   7       19.80       18.54      3.04 o 
  -4  10   7        7.15        7.46      2.26 o 
  -3  10   7       16.18       17.58      1.93 o 
  -2  10   7        4.93        5.18      1.56 o 
  -1  10   7       11.06       14.22      1.28 o 
   0  10   7       14.69       13.46      1.29 o 
   1  10   7        2.68        3.47      1.49 o 
   2  10   7        0.42       -1.66      1.76 o 
   3  10   7        2.14        1.13      1.70 o 
   4  10   7        5.28        3.34      2.55 o 
  -4  11   7        0.11       -1.27      2.29 o 
  -3  11   7        0.09       -0.66      1.41 o 
  -2  11   7        1.29        0.29      1.54 o 
  -1  11   7      325.22      318.25      4.27 o 
   0  11   7       45.00       40.76      1.93 o 
   1  11   7      392.68      370.59      6.48 o 
   2  11   7        0.76        0.97      1.93 o 
   3  11   7       13.44       14.58      2.09 o 
   4  11   7       33.46       39.23      4.44 o 
  -4  12   7       80.74       78.89      4.47 o 
  -3  12   7       31.21       34.08      2.46 o 
  -2  12   7       44.77       44.14      2.59 o 
  -1  12   7      314.55      303.71      4.33 o 
   0  12   7      122.51      116.51      3.19 o 
   1  12   7      288.71      270.90     12.67 o 
   2  12   7       61.93       53.81      5.03 o 
   3  12   7        1.89        0.84      1.59 o 
  -3  13   7        0.14        0.05      1.87 o 
  -2  13   7        0.42        0.42      1.35 o 
  -1  13   7        2.17        1.30      1.36 o 
   0  13   7        4.69        3.75      1.46 o 
   1  13   7       42.08       42.73      3.15 o 
   2  13   7        0.00       -1.60      1.97 o 
   3  13   7       30.48       37.17      2.77 o 
  -3  14   7        0.55        0.97      1.99 o 
  -2  14   7        8.42        7.33      1.91 o 
  -1  14   7      208.24      204.54      6.88 o 
   0  14   7       94.48       96.01      3.96 o 
   1  14   7       54.94       63.08      3.61 o 
   2  14   7        0.02       -1.27      2.04 o 
   3  14   7        0.39        0.08      1.79 o 
  -2  15   7       12.48       13.68      2.22 o 
  -1  15   7       33.90       34.27      2.55 o 
   0  15   7        9.45        8.99      2.29 o 
   1  15   7      130.67      148.21      5.16 o 
   2  15   7       22.86       26.91      3.19 o 
  -2  16   7       15.03       15.92      2.37 o 
  -1  16   7        0.03       -2.44      1.94 o 
   0  16   7        7.14        2.20      2.75 o 
   1  16   7       19.27       25.12      3.06 o 
   2  16   7       40.52       42.41      7.14 o 
  -1  17   7       40.23       38.90      4.84 o 
   0  17   7        1.28       -5.42      2.71 o 
   1  17   7      104.58      114.98      4.91 o 
  -5   0   8       73.79       81.45      6.18 o 
  -4   0   8      307.71      294.82      9.22 o 
  -3   0   8       21.20       26.32      2.61 o 
  -2   0   8       48.62       58.68      2.79 o 
  -1   0   8     1530.90     1571.39     56.50 o 
   0   0   8      200.51      245.61      3.20 o 
   1   0   8       37.32       46.04      3.67 o 
   2   0   8      618.38      628.90     10.83 o 
   3   0   8      283.04      282.82      8.49 o 
   4   0   8        8.88        7.95      3.88 o 
   5   0   8       29.10       26.81      5.50 o 
  -5   1   8        1.74       -0.44      1.83 o 
  -4   1   8       39.21       38.09      3.04 o 
  -3   1   8        0.03        0.32      1.28 o 
  -2   1   8       40.13       39.91      1.89 o 
  -1   1   8      290.33      299.61      7.89 o 
   0   1   8      153.38      164.23      1.92 o 
   1   1   8      104.06      121.73      2.15 o 
   2   1   8      451.40      452.85     18.02 o 
   3   1   8       90.69       93.67      4.21 o 
   4   1   8       36.68       45.18      3.84 o 
   5   1   8       15.62       15.43      3.54 o 
  -5   2   8        1.67        0.91      1.93 o 
  -4   2   8        3.94        3.58      2.12 o 
  -3   2   8      138.49      137.39      2.96 o 
  -2   2   8        6.19        7.33      1.26 o 
  -1   2   8       28.54       25.68      1.15 o 
   0   2   8        7.18        9.18      0.74 o 
   1   2   8       20.04       21.34      1.33 o 
   2   2   8      197.96      184.72      9.45 o 
   3   2   8       37.81       37.07      3.16 o 
   4   2   8       14.97       13.21      2.93 o 
   5   2   8        0.02       -4.17      4.69 o 
  -5   3   8        6.43        6.35      2.33 o 
  -4   3   8      207.95      197.48      6.62 o 
  -3   3   8      754.21      713.98      9.62 o 
  -2   3   8      128.08      110.82      4.87 o 
  -1   3   8       92.84       94.49      4.17 o 
   0   3   8      349.43      397.23     14.29 o 
   1   3   8       17.79       17.93      1.39 o 
   2   3   8      355.51      325.94     17.03 o 
   3   3   8        0.20        1.30      1.98 o 
   4   3   8       58.52       54.19      4.14 o 
   5   3   8        3.17        0.82      4.23 o 
  -5   4   8       11.87       13.21      2.75 o 
  -4   4   8       59.46       59.54      3.48 o 
  -3   4   8      316.24      298.43      6.43 o 
  -2   4   8       27.88       27.08      1.62 o 
  -1   4   8        1.30        2.91      0.77 o 
   0   4   8      202.09      188.85      9.26 o 
   1   4   8        5.17        3.21      1.10 o 
   2   4   8       56.60       62.06      6.17 o 
   3   4   8      410.92      352.94     38.85 o 
   4   4   8        4.01        0.15      2.42 o 
  -5   5   8        1.50        0.99      4.06 o 
  -4   5   8       10.77       15.69      2.49 o 
  -3   5   8      135.49      130.95      3.53 o 
  -2   5   8        0.08       -1.47      1.25 o 
  -1   5   8       20.83       23.13      1.67 o 
   0   5   8      413.72      455.63     28.73 o 
   1   5   8      648.22      619.01     26.56 o 
   2   5   8       32.87       36.18      2.22 o 
   3   5   8       21.73       33.37      3.06 o 
   4   5   8       38.36       38.14      4.40 o 
  -5   6   8        5.84        3.79      2.31 o 
  -4   6   8        4.69        1.01      1.92 o 
  -3   6   8       39.51       43.29      2.52 o 
  -2   6   8        4.05        3.14      1.48 o 
  -1   6   8       56.37       75.16      2.48 o 
   0   6   8        0.37        1.60      0.81 o 
   1   6   8       30.28       28.09      1.80 o 
   2   6   8       40.18       33.52      2.25 o 
   3   6   8       46.43       38.13      3.14 o 
   4   6   8        3.44        0.56      2.41 o 
  -4   7   8        0.04        0.81      2.44 o 
  -3   7   8      105.78       94.66      3.26 o 
  -2   7   8       14.16       17.74      1.93 o 
  -1   7   8        0.49        0.17      1.14 o 
   0   7   8        3.34        2.67      0.93 o 
   1   7   8       63.21       67.89      5.11 o 
   2   7   8        3.43        4.54      1.28 o 
   3   7   8        0.17        1.08      2.07 o 
   4   7   8        5.67        5.26      2.56 o 
  -4   8   8        4.29        3.51      2.41 o 
  -3   8   8        2.64        1.89      1.57 o 
  -2   8   8       56.86       63.14      2.72 o 
  -1   8   8       61.66       59.98      2.73 o 
   0   8   8        0.70        3.56      1.00 o 
   1   8   8      248.59      222.30     10.79 o 
   2   8   8        4.26        2.87      1.20 o 
   3   8   8        3.49        1.82      2.06 o 
   4   8   8       29.58       26.24      3.38 o 
  -4   9   8       26.11       30.49      3.25 o 
  -3   9   8       29.50       31.13      2.43 o 
  -2   9   8        1.10        0.50      1.44 o 
  -1   9   8       37.24       34.99      2.18 o 
   0   9   8      139.20      131.73      3.63 o 
   1   9   8      914.63      823.70     24.31 o 
   2   9   8      210.46      189.25     24.10 o 
   3   9   8       11.14       14.70      2.77 o 
   4   9   8        1.39       -0.71      2.42 o 
  -4  10   8        0.16        0.94      2.89 o 
  -3  10   8       19.49       20.20      2.26 o 
  -2  10   8      156.19      146.02      4.28 o 
  -1  10   8        3.64        2.76      1.06 o 
   0  10   8        2.56        0.96      1.19 o 
   1  10   8      197.73      178.60      3.73 o 
   2  10   8       58.26       53.13      4.60 o 
   3  10   8       10.01        7.04      2.32 o 
   4  10   8        4.62        9.24      6.19 o 
  -4  11   8       20.81       23.63      3.95 o 
  -3  11   8        4.00        1.68      1.70 o 
  -2  11   8       33.51       34.58      2.43 o 
  -1  11   8      229.51      214.06      4.78 o 
   0  11   8      147.81      151.09      6.79 o 
   1  11   8      125.23      117.04      4.11 o 
   2  11   8      121.55      103.93      8.84 o 
   3  11   8        7.04        7.88      2.20 o 
  -3  12   8        0.53        0.73      2.20 o 
  -2  12   8       67.34       67.70      3.00 o 
  -1  12   8        4.67        3.63      1.30 o 
   0  12   8       32.98       35.52      2.26 o 
   1  12   8       71.15       70.79      3.56 o 
   2  12   8       12.72       11.60      2.43 o 
   3  12   8        3.45        1.78      1.69 o 
  -3  13   8       30.70       33.43      3.41 o 
  -2  13   8       30.89       33.64      1.97 o 
  -1  13   8       32.99       34.33      2.11 o 
   0  13   8       24.40       28.64      2.21 o 
   1  13   8       49.31       51.81      3.32 o 
   2  13   8       24.82       33.40      5.88 o 
   3  13   8        1.61        0.27      1.75 o 
  -3  14   8        0.27        2.97      2.28 o 
  -2  14   8       13.30       13.88      1.80 o 
  -1  14   8       51.42       49.26      2.65 o 
   0  14   8       23.25       26.35      3.94 o 
   1  14   8       18.31       23.61      3.69 o 
   2  14   8       12.63        8.29      2.55 o 
  -2  15   8        2.26        2.69      1.77 o 
  -1  15   8       15.14       21.60      2.89 o 
   0  15   8       33.75       39.37      4.69 o 
   1  15   8        3.97        3.70      2.16 o 
   2  15   8        8.10        9.54      4.27 o 
  -1  16   8       49.15       51.02      5.18 o 
   0  16   8        0.12        1.11      3.16 o 
   1  16   8       20.93       28.45      3.22 o 
   0  17   8       21.84       20.01      4.19 o 
  -5   1   9        9.42        8.13      2.65 o 
  -4   1   9       70.20       72.37      3.11 o 
  -3   1   9      974.01      913.00     11.44 o 
  -2   1   9       37.62       37.00      1.89 o 
  -1   1   9       23.25       20.58      1.04 o 
   0   1   9        0.09        0.64      1.07 o 
   1   1   9        0.07       -0.51      1.55 o 
   2   1   9       97.91       90.62      3.86 o 
   3   1   9       28.90       27.74      4.45 o 
   4   1   9       19.22       17.57      3.21 o 
  -5   2   9        1.75        3.08      2.15 o 
  -4   2   9        8.54        7.87      1.86 o 
  -3   2   9      494.89      460.66      7.73 o 
  -2   2   9        7.97        8.84      1.33 o 
  -1   2   9       76.60       93.07      3.66 o 
   0   2   9       35.12       33.92      1.25 o 
   1   2   9       33.34       43.27      2.93 o 
   2   2   9      532.14      534.93     14.12 o 
   3   2   9        0.93        3.38      2.36 o 
   4   2   9        0.01       -3.12      2.39 o 
  -5   3   9        8.36        7.89      2.56 o 
  -4   3   9      136.21      135.09      3.87 o 
  -3   3   9        4.96        4.44      1.51 o 
  -2   3   9      168.97      152.40      6.12 o 
  -1   3   9      933.58      957.00     38.32 o 
   0   3   9     1191.47     1328.43     28.52 o 
   1   3   9      147.82      154.05      7.22 o 
   2   3   9      245.27      269.90      8.64 o 
   3   3   9        8.69       11.70      3.60 o 
   4   3   9        9.72        8.57      2.73 o 
  -5   4   9        1.01        0.47      2.19 o 
  -4   4   9       30.74       37.76      2.64 o 
  -3   4   9       12.51       16.01      1.92 o 
  -2   4   9       69.11       64.34      2.10 o 
  -1   4   9      257.65      263.10      8.53 o 
   0   4   9      391.03      389.56     16.09 o 
   1   4   9        1.02       -1.02      1.10 o 
   2   4   9      405.30      382.09     25.33 o 
   3   4   9      149.66      130.08     10.74 o 
   4   4   9        5.27        5.81      4.23 o 
  -5   5   9        0.31       -3.57      2.04 o 
  -4   5   9      172.42      166.71      4.37 o 
  -3   5   9      179.00      171.43      3.94 o 
  -2   5   9      123.85      110.98      3.09 o 
  -1   5   9        0.00        0.98      1.19 o 
   0   5   9       27.42       29.01      1.76 o 
   1   5   9        8.64        9.52      1.24 o 
   2   5   9       90.84       95.13      6.79 o 
   3   5   9        0.51       -0.80      2.24 o 
   4   5   9        1.67       -2.11      2.43 o 
  -4   6   9       57.74       58.84      3.72 o 
  -3   6   9       20.04       19.62      2.04 o 
  -2   6   9        0.05       -0.64      1.35 o 
  -1   6   9       83.93       88.07      3.30 o 
   0   6   9        1.33        0.76      0.98 o 
   1   6   9       36.74       34.02      1.98 o 
   2   6   9       20.23       17.37      2.50 o 
   3   6   9       86.77       77.42      5.64 o 
   4   6   9       28.75       37.91      7.56 o 
  -4   7   9        1.24       -0.28      2.06 o 
  -3   7   9      110.36      108.08      3.48 o 
  -2   7   9       13.36       16.58      1.84 o 
  -1   7   9       20.42       25.44      1.86 o 
   0   7   9      208.01      200.83      8.39 o 
   1   7   9      256.30      225.33     12.56 o 
   2   7   9        5.74        8.19      1.54 o 
   3   7   9        0.00       -1.47      2.07 o 
   4   7   9        4.74        2.55      2.43 o 
  -4   8   9       63.95       64.36      3.81 o 
  -3   8   9        0.15       -0.85      1.47 o 
  -2   8   9      106.03      108.96      3.26 o 
  -1   8   9      172.86      170.01      5.58 o 
   0   8   9        4.78        6.00      1.22 o 
   1   8   9       19.59       15.12      1.75 o 
   2   8   9       63.57       61.43      2.49 o 
   3   8   9       29.40       29.40      6.39 o 
   4   8   9       49.88       58.11      6.90 o 
  -4   9   9        1.33        1.65      2.21 o 
  -3   9   9        0.85        3.17      1.63 o 
  -2   9   9      362.43      375.28     12.46 o 
  -1   9   9      118.24      109.78      6.37 o 
   0   9   9        7.75        7.04      1.29 o 
   1   9   9      327.34      263.14     13.70 o 
   2   9   9       17.11       18.02      1.95 o 
   3   9   9        0.01        1.69      2.26 o 
   4   9   9        1.12        3.00      2.69 o 
  -4  10   9        0.01       -2.43      2.69 o 
  -3  10   9       22.17       22.02      2.39 o 
  -2  10   9      108.54      114.25      3.54 o 
  -1  10   9        4.85        3.42      1.09 o 
   0  10   9        9.02       11.09      1.48 o 
   1  10   9       17.41       22.85      2.03 o 
   2  10   9        7.21        9.05      2.35 o 
   3  10   9       12.09       12.03      2.69 o 
  -3  11   9        0.05        0.52      1.65 o 
  -2  11   9       20.18       19.23      2.18 o 
  -1  11   9      112.76      113.12      2.89 o 
   0  11   9      279.10      262.51     14.18 o 
   1  11   9       13.37       12.44      1.81 o 
   2  11   9        0.05       -1.06      2.81 o 
   3  11   9        3.26        0.99      2.27 o 
  -3  12   9        0.49        0.65      1.72 o 
  -2  12   9        2.62        3.50      1.79 o 
  -1  12   9       19.36       20.41      2.12 o 
   0  12   9      139.25      133.05      6.47 o 
   1  12   9        2.86        4.02      2.01 o 
   2  12   9       45.33       48.63      6.11 o 
   3  12   9        7.18        9.98      2.51 o 
  -3  13   9       10.40       10.85      2.53 o 
  -2  13   9        4.36        3.45      1.30 o 
  -1  13   9        9.44        7.07      1.77 o 
   0  13   9       25.93       24.39      2.77 o 
   1  13   9       10.04        9.89      2.40 o 
   2  13   9        6.23        2.82      2.26 o 
  -2  14   9        1.75        1.04      1.49 o 
  -1  14   9        5.92        6.45      1.85 o 
   0  14   9       11.94       13.27      3.17 o 
   1  14   9        1.28        0.95      1.96 o 
   2  14   9       18.05       20.74      2.97 o 
  -2  15   9        3.32        6.25      1.70 o 
  -1  15   9       41.92       43.24      2.82 o 
   0  15   9       94.67      109.79      6.73 o 
   1  15   9       17.51       27.58      6.23 o 
  -1  16   9        3.22        4.30      3.20 o 
   0  16   9        8.84       11.08      3.58 o 
   1  16   9       20.20       24.13      3.43 o 
  -5   0  10        4.82        3.12      3.09 o 
  -4   0  10        8.02        5.81      3.30 o 
  -3   0  10       27.49       23.13      2.59 o 
  -2   0  10      278.50      273.84     14.79 o 
  -1   0  10       33.79       31.12      3.39 o 
   0   0  10      455.59      519.93     10.52 o 
   1   0  10      149.18      174.84      6.05 o 
   2   0  10       19.39       17.97      3.64 o 
   3   0  10       19.88       19.44      4.09 o 
   4   0  10       62.99       71.30      6.03 o 
  -5   1  10       10.43       11.37      3.29 o 
  -4   1  10       17.66       18.73      2.19 o 
  -3   1  10        0.21       -1.11      1.13 o 
  -2   1  10        1.00        1.58      1.20 o 
  -1   1  10        1.06        0.99      0.83 o 
   0   1  10      519.69      543.67      9.02 o 
   1   1  10      221.67      244.94      4.89 o 
   2   1  10        3.07        3.34      2.16 o 
   3   1  10       21.95       19.72      2.89 o 
   4   1  10        0.04       -2.47      2.67 o 
  -5   2  10        2.33       -1.01      3.14 o 
  -4   2  10       43.45       38.07      2.63 o 
  -3   2  10        3.47        1.68      1.48 o 
  -2   2  10      142.49      141.44      5.15 o 
  -1   2  10       16.71       18.46      1.15 o 
   0   2  10       17.15       17.91      1.87 o 
   1   2  10        0.32       -0.07      1.72 o 
   2   2  10      114.72      114.25      4.22 o 
   3   2  10        3.67        4.01      2.37 o 
   4   2  10        5.83        8.00      2.71 o 
  -5   3  10        7.94        5.21      3.24 o 
  -4   3  10       37.33       36.00      2.61 o 
  -3   3  10        0.42        0.54      1.88 o 
  -2   3  10       35.49       36.03      1.90 o 
  -1   3  10      319.78      304.58     11.02 o 
   0   3  10       21.68       25.08      1.43 o 
   1   3  10       49.45       53.96      3.06 o 
   2   3  10       50.65       46.06      4.82 o 
   3   3  10       15.50       11.93      2.61 o 
   4   3  10        2.28       -0.32      2.67 o 
  -4   4  10       76.91       68.13      3.10 o 
  -3   4  10      298.55      267.55      4.82 o 
  -2   4  10      333.05      299.05     14.47 o 
  -1   4  10       92.61       92.79      5.44 o 
   0   4  10      196.26      181.28     11.34 o 
   1   4  10       13.63       10.69      2.12 o 
   2   4  10       89.76       82.12      4.36 o 
   3   4  10        5.56        1.98      2.15 o 
   4   4  10       56.67       58.24      4.26 o 
  -4   5  10       29.60       31.30      2.64 o 
  -3   5  10        0.33        1.40      1.58 o 
  -2   5  10       43.53       40.13      2.40 o 
  -1   5  10        5.77        2.29      1.05 o 
   0   5  10        9.90        9.87      1.49 o 
   1   5  10       23.32       27.15      1.61 o 
   2   5  10       85.55       81.97      3.87 o 
   3   5  10        1.27        0.92      2.27 o 
   4   5  10        3.02        1.78      2.61 o 
  -4   6  10       86.98       82.39      3.47 o 
  -3   6  10       33.54       40.64      2.58 o 
  -2   6  10       16.88       16.01      1.82 o 
  -1   6  10        7.02       11.60      1.54 o 
   0   6  10      170.84      159.78      5.10 o 
   1   6  10       36.14       40.58      1.89 o 
   2   6  10      188.92      146.62      6.68 o 
   3   6  10        3.39        3.81      2.37 o 
   4   6  10        2.76        0.47      2.58 o 
  -4   7  10        3.20        6.60      1.96 o 
  -3   7  10        0.46        2.74      1.60 o 
  -2   7  10        1.20       -0.27      1.43 o 
  -1   7  10       41.66       40.41      2.19 o 
   0   7  10       18.42       16.80      1.49 o 
   1   7  10        0.34        0.12      1.25 o 
   2   7  10        7.89        5.17      1.55 o 
   3   7  10       10.32        9.66      2.59 o 
   4   7  10       10.06        9.28      2.93 o 
  -4   8  10        8.19        7.96      2.03 o 
  -3   8  10       18.83       14.49      2.04 o 
  -2   8  10      289.20      266.82      6.74 o 
  -1   8  10       41.86       38.83      2.22 o 
   0   8  10      151.17      142.03      6.03 o 
   1   8  10        1.31        0.08      1.74 o 
   2   8  10       10.90       10.12      1.76 o 
   3   8  10       38.38       42.82      4.03 o 
   4   8  10       39.78       39.77      5.98 o 
  -4   9  10       14.19       12.10      2.66 o 
  -3   9  10       37.28       35.68      2.55 o 
  -2   9  10       15.84       19.92      2.14 o 
  -1   9  10       20.52       20.33      2.45 o 
   0   9  10       24.36       24.43      1.98 o 
   1   9  10       45.90       35.72      2.20 o 
   2   9  10        5.23        4.95      1.65 o 
   3   9  10       49.18       46.26      6.61 o 
  -4  10  10       10.21        8.75      2.61 o 
  -3  10  10      144.24      142.41      4.14 o 
  -2  10  10      102.08       89.14      3.22 o 
  -1  10  10        1.44       -0.30      1.08 o 
   0  10  10        2.15        1.68      1.47 o 
   1  10  10      165.11      142.85      7.28 o 
   2  10  10      102.48       92.20      8.25 o 
   3  10  10       16.45       20.43      3.04 o 
  -3  11  10       24.55       26.94      2.56 o 
  -2  11  10      218.64      213.83      5.64 o 
  -1  11  10      228.02      208.04      4.47 o 
   0  11  10      330.08      320.25     25.48 o 
   1  11  10       55.76       41.60      2.51 o 
   2  11  10        2.24        0.70      3.20 o 
   3  11  10       17.77       22.39      3.13 o 
  -3  12  10        0.99       -0.95      1.70 o 
  -2  12  10       62.11       63.65      3.30 o 
  -1  12  10       10.08        9.68      1.91 o 
   0  12  10       43.93       42.31      3.29 o 
   1  12  10       33.80       38.04      3.10 o 
   2  12  10       15.42       17.06      2.92 o 
   3  12  10        3.49        2.28      2.44 o 
  -3  13  10        0.01       -0.70      2.16 o 
  -2  13  10       21.31       20.90      1.92 o 
  -1  13  10        0.00       -1.56      1.42 o 
   0  13  10        7.42        9.86      2.41 o 
   1  13  10       13.34       16.01      2.63 o 
   2  13  10        0.06       -1.56      2.09 o 
  -2  14  10       22.82       17.88      2.26 o 
  -1  14  10        5.91        3.94      1.77 o 
   0  14  10        4.03        4.61      3.04 o 
   1  14  10        2.46        2.90      4.71 o 
   2  14  10        0.57       -0.23      2.34 o 
  -1  15  10        4.68        3.43      1.84 o 
   0  15  10       52.06       55.16      5.35 o 
   1  15  10        3.94        5.05      3.76 o 
  -4   1  11       65.03       62.83      3.06 o 
  -3   1  11        3.21        2.78      1.35 o 
  -2   1  11        0.67        1.92      1.22 o 
  -1   1  11      123.19      118.51      3.72 o 
   0   1  11        2.43        1.06      1.35 o 
   1   1  11      482.10      471.56      8.49 o 
   2   1  11        5.52        3.37      2.14 o 
   3   1  11       29.75       33.20      3.42 o 
   4   1  11       45.18       54.10      4.45 o 
  -4   2  11       28.07       24.74      2.46 o 
  -3   2  11       10.65       13.66      1.91 o 
  -2   2  11      436.81      396.52     16.87 o 
  -1   2  11       17.00       18.86      1.41 o 
   0   2  11       17.84       19.22      1.35 o 
   1   2  11       10.54       14.01      3.51 o 
   2   2  11      183.65      182.95     10.48 o 
   3   2  11      131.24      146.31      5.24 o 
   4   2  11        4.93        2.99      2.82 o 
  -4   3  11       18.93       16.49      2.24 o 
  -3   3  11       51.08       56.65      2.74 o 
  -2   3  11      139.71      140.61      6.25 o 
  -1   3  11      317.26      303.30      8.97 o 
   0   3  11        0.04       -0.83      0.92 o 
   1   3  11       15.45       18.23      2.37 o 
   2   3  11      111.62       99.19      4.11 o 
   3   3  11        5.43        2.91      3.24 o 
   4   3  11        0.80        0.65      2.76 o 
  -4   4  11      102.56       92.85      3.55 o 
  -3   4  11       17.51       21.41      2.11 o 
  -2   4  11      103.73      106.34      2.64 o 
  -1   4  11       47.92       47.96      1.90 o 
   0   4  11       23.22       23.83      1.48 o 
   1   4  11      102.50      108.38      5.30 o 
   2   4  11        0.03        0.33      2.00 o 
   3   4  11        6.38        5.24      2.48 o 
   4   4  11        4.04        0.41      4.00 o 
  -4   5  11       72.27       62.14      3.37 o 
  -3   5  11       12.83       11.13      1.94 o 
  -2   5  11       87.92       81.69      2.86 o 
  -1   5  11      154.47      142.32      3.82 o 
   0   5  11        3.79        3.63      0.93 o 
   1   5  11      127.94      123.91      9.06 o 
   2   5  11      147.78      128.26     12.02 o 
   3   5  11        3.41        3.39      2.35 o 
   4   5  11        6.97        5.74      2.86 o 
  -4   6  11       37.37       38.63      2.82 o 
  -3   6  11       71.19       69.72      3.09 o 
  -2   6  11      306.97      271.57     14.38 o 
  -1   6  11      589.65      555.44     22.94 o 
   0   6  11      121.73      124.97      4.31 o 
   1   6  11      164.71      149.13      5.35 o 
   2   6  11      248.25      214.51     20.60 o 
   3   6  11       79.12       85.12      7.89 o 
   4   6  11        1.76       -1.68      2.50 o 
  -4   7  11        8.67        7.78      2.09 o 
  -3   7  11      208.49      214.39      4.74 o 
  -2   7  11       39.95       37.26      2.35 o 
  -1   7  11       12.26       15.77      2.26 o 
   0   7  11      130.42      129.63      6.30 o 
   1   7  11      159.96      148.74      7.41 o 
   2   7  11       48.71       50.60      2.68 o 
   3   7  11        0.41       -1.87      2.18 o 
  -4   8  11        5.04        6.62      2.07 o 
  -3   8  11       19.57       22.47      2.43 o 
  -2   8  11       40.33       39.82      2.44 o 
  -1   8  11      122.70      119.12      9.28 o 
   0   8  11      192.65      198.04      9.45 o 
   1   8  11        4.39        5.73      1.48 o 
   2   8  11        4.60        3.50      1.72 o 
   3   8  11        3.02        5.04      2.54 o 
  -4   9  11        2.14        3.77      2.55 o 
  -3   9  11       41.86       42.03      2.81 o 
  -2   9  11        0.00        0.77      1.57 o 
  -1   9  11       45.68       42.91      3.11 o 
   0   9  11      549.57      518.80     20.24 o 
   1   9  11        0.20       -0.25      1.65 o 
   2   9  11        0.48       -1.06      1.52 o 
   3   9  11        2.37        1.75      2.22 o 
  -3  10  11        0.55       -1.08      1.61 o 
  -2  10  11       22.97       17.32      2.15 o 
  -1  10  11       27.25       25.50      2.19 o 
   0  10  11       89.97      102.60      3.98 o 
   1  10  11        4.41        3.95      1.57 o 
   2  10  11        6.98        5.77      2.13 o 
   3  10  11        9.50       12.08      2.79 o 
  -3  11  11        5.48        3.28      1.86 o 
  -2  11  11       79.12       87.17      4.12 o 
  -1  11  11        4.29        3.90      1.54 o 
   0  11  11      197.41      194.40     14.04 o 
   1  11  11        0.00       -1.28      1.57 o 
   2  11  11        2.63        4.65      3.82 o 
   3  11  11       32.67       40.27      4.35 o 
  -3  12  11       20.02       19.27      2.45 o 
  -2  12  11       57.19       53.08      3.72 o 
  -1  12  11        0.22        0.77      1.53 o 
   0  12  11       14.81       13.39      2.47 o 
   1  12  11       51.86       46.80      3.32 o 
   2  12  11        6.66        9.82      2.40 o 
  -2  13  11        0.23        0.05      2.09 o 
  -1  13  11        4.76        9.47      1.95 o 
   0  13  11        4.23        6.75      2.31 o 
   1  13  11        0.69       -2.94      2.89 o 
   2  13  11        2.59        5.57      3.84 o 
  -2  14  11       10.90       11.26      2.64 o 
  -1  14  11        5.31        7.45      1.92 o 
   0  14  11       20.97       32.53      4.58 o 
   1  14  11        8.80        5.98      3.41 o 
  -1  15  11        0.14       -0.79      2.39 o 
   0  15  11       19.56       25.64      4.54 o 
  -4   0  12        6.47        3.94      3.17 o 
  -3   0  12       55.85       60.16      3.47 o 
  -2   0  12       55.28       51.14      2.95 o 
  -1   0  12      443.03      421.75     28.20 o 
   0   0  12      272.44      321.30      7.44 o 
   1   0  12      698.14      717.72     11.89 o 
   2   0  12       27.97       36.17      4.35 o 
   3   0  12       13.17       15.14      4.16 o 
   4   0  12      119.90      150.95      8.74 o 
  -4   1  12       92.21       98.29      4.41 o 
  -3   1  12        7.54        6.06      1.45 o 
  -2   1  12        0.03       -0.02      1.11 o 
  -1   1  12      101.56       94.55      3.16 o 
   0   1  12      208.40      205.96      6.31 o 
   1   1  12       46.67       53.06      6.87 o 
   2   1  12       16.96       14.68      2.52 o 
   3   1  12       32.24       34.01      3.51 o 
   4   1  12        7.97        2.14      3.39 o 
  -4   2  12       52.18       44.26      2.84 o 
  -3   2  12        6.80        6.59      1.74 o 
  -2   2  12        9.79       12.35      1.47 o 
  -1   2  12        2.06        4.14      1.35 o 
   0   2  12        0.35       -1.02      1.35 o 
   1   2  12      215.41      225.28     10.17 o 
   2   2  12       12.98       13.99      2.57 o 
   3   2  12        0.64        0.53      2.51 o 
   4   2  12       31.63       44.34      7.59 o 
  -4   3  12      166.00      152.57      4.36 o 
  -3   3  12       17.12       16.33      2.02 o 
  -2   3  12       18.32       14.75      1.56 o 
  -1   3  12      453.74      429.38     19.38 o 
   0   3  12       45.71       48.61      2.89 o 
   1   3  12      574.55      579.66     30.85 o 
   2   3  12      234.87      211.96     16.26 o 
   3   3  12       36.80       37.34      3.55 o 
   4   3  12       31.51       36.60      4.06 o 
  -4   4  12       47.24       49.26      2.93 o 
  -3   4  12       86.34       78.50      3.14 o 
  -2   4  12       60.90       62.25      2.61 o 
  -1   4  12       43.69       50.52      3.64 o 
   0   4  12       20.37       19.64      2.39 o 
   1   4  12       64.70       69.70      3.50 o 
   2   4  12       16.07       12.13      2.54 o 
   3   4  12       35.15       36.26      3.45 o 
   4   4  12        6.41        0.98      3.01 o 
  -4   5  12        0.58       -0.66      1.70 o 
  -3   5  12        2.26       -0.62      1.73 o 
  -2   5  12       89.54       89.88      3.76 o 
  -1   5  12        2.66        3.72      1.84 o 
   0   5  12       56.58       49.49      3.41 o 
   1   5  12        0.20       -0.14      1.45 o 
   2   5  12       10.35       16.18      2.73 o 
   3   5  12       42.09       48.93      3.85 o 
  -4   6  12        0.09       -1.00      1.71 o 
  -3   6  12       29.84       32.35      2.53 o 
  -2   6  12        0.13       -0.61      1.39 o 
  -1   6  12        1.28        0.41      1.25 o 
   0   6  12      115.95      103.98      3.63 o 
   1   6  12       53.70       50.45      7.08 o 
   2   6  12       33.29       26.95      2.37 o 
   3   6  12        4.35        3.32      3.16 o 
  -4   7  12        0.49        0.73      1.96 o 
  -3   7  12        6.87       11.95      2.07 o 
  -2   7  12       14.07        9.57      2.49 o 
  -1   7  12       82.48       72.50      3.42 o 
   0   7  12        0.21        1.16      1.26 o 
   1   7  12       19.91       18.73      2.06 o 
   2   7  12        0.00       -0.01      1.46 o 
   3   7  12       20.61       31.48      3.49 o 
  -3   8  12      200.08      202.08      4.83 o 
  -2   8  12       22.23       23.06      2.79 o 
  -1   8  12        0.03       -0.98      1.67 o 
   0   8  12      138.04      141.85      5.03 o 
   1   8  12        9.50       11.22      1.85 o 
   2   8  12        1.11        0.18      1.70 o 
   3   8  12       10.19       10.81      2.83 o 
  -3   9  12       48.39       47.37      3.19 o 
  -2   9  12       15.89       17.25      2.68 o 
  -1   9  12        1.57       -1.37      1.82 o 
   0   9  12       19.72       17.82      2.00 o 
   1   9  12        7.07        6.18      2.34 o 
   2   9  12       81.66       86.30      6.06 o 
   3   9  12      168.40      186.60     18.58 o 
  -3  10  12       59.06       50.99      2.99 o 
  -2  10  12        4.54        5.86      2.22 o 
  -1  10  12       18.77       17.84      2.08 o 
   0  10  12        2.40        1.26      1.50 o 
   1  10  12       56.29       48.61      3.33 o 
   2  10  12       20.37       13.94      2.74 o 
  -3  11  12       17.61       18.25      2.42 o 
  -2  11  12       10.38       11.03      2.56 o 
  -1  11  12       23.50       18.09      2.13 o 
   0  11  12       21.79       24.74      5.59 o 
   1  11  12        1.17       -3.09      2.65 o 
   2  11  12       10.15        7.63      2.45 o 
  -2  12  12        0.03        0.48      3.43 o 
  -1  12  12        0.14       -1.56      1.47 o 
   0  12  12       64.96       57.05      4.64 o 
   2  12  12        8.13       11.16      2.55 o 
  -2  13  12        0.40       -0.83      1.59 o 
  -1  13  12       62.97       62.35      3.13 o 
   0  13  12       22.87       28.18      3.12 o 
   1  13  12       24.32       27.11      4.24 o 
  -1  14  12       37.14       37.50      2.85 o 
   0  14  12       12.12       20.20      4.13 o 
  -4   1  13       17.83       21.83      2.83 o 
  -3   1  13        1.92        1.84      1.42 o 
  -2   1  13       43.05       43.21      2.05 o 
  -1   1  13       40.37       40.81      3.00 o 
   0   1  13      175.28      183.82      8.57 o 
   1   1  13       55.67       64.99      3.50 o 
   2   1  13        9.99        9.06      2.47 o 
   3   1  13        9.18       12.86      2.97 o 
  -4   2  13        5.19       11.29      2.14 o 
  -3   2  13        1.50        2.32      1.71 o 
  -2   2  13       49.25       49.04      3.03 o 
  -1   2  13       17.94       15.80      1.73 o 
   0   2  13      550.22      512.84     40.80 o 
   1   2  13      616.11      624.90     20.05 o 
   2   2  13       35.28       29.60      3.07 o 
   3   2  13       44.97       45.81      4.39 o 
  -4   3  13        5.04        2.60      1.81 o 
  -3   3  13       59.20       70.10      3.04 o 
  -2   3  13        1.21        0.90      1.27 o 
  -1   3  13        7.67        7.75      1.66 o 
   0   3  13       12.61       15.34      2.15 o 
   1   3  13       23.85       24.28      2.65 o 
   2   3  13        8.63        6.06      2.40 o 
   3   3  13       10.24       12.01      3.44 o 
  -4   4  13        2.02        6.45      2.67 o 
  -3   4  13        5.48        3.57      1.77 o 
  -2   4  13       72.61       67.95      3.31 o 
  -1   4  13        5.76        6.39      1.57 o 
   0   4  13       18.17       21.74      2.44 o 
   1   4  13        5.63        4.57      1.68 o 
   2   4  13        0.00       -2.40      2.17 o 
   3   4  13       15.80       13.80      3.06 o 
  -4   5  13        2.17        3.31      1.93 o 
  -3   5  13        7.60        7.14      1.85 o 
  -2   5  13       90.47       74.70      6.76 o 
  -1   5  13       50.28       49.11      2.46 o 
   0   5  13        0.04       -0.89      1.57 o 
   1   5  13      148.37      136.47      7.24 o 
   2   5  13       24.98       28.23      3.15 o 
   3   5  13       40.42       42.97      3.88 o 
  -3   6  13        3.74        3.96      1.77 o 
  -2   6  13       14.42       14.05      2.50 o 
  -1   6  13        3.37        3.60      1.86 o 
   0   6  13       73.03       65.79      4.82 o 
   1   6  13       16.40       15.75      2.03 o 
   2   6  13       37.21       35.13      2.61 o 
   3   6  13       85.65       84.47     11.44 o 
  -3   7  13        7.63        9.12      1.99 o 
  -2   7  13        1.26        1.78      1.98 o 
  -1   7  13       53.26       50.82      4.27 o 
   0   7  13        1.42        0.70      2.94 o 
   1   7  13       44.88       46.52      3.58 o 
   2   7  13        0.03       -1.64      1.66 o 
   3   7  13        0.25       -3.39      2.44 o 
  -3   8  13       24.87       25.70      2.53 o 
  -2   8  13        0.60        0.01      1.91 o 
  -1   8  13       61.82       58.64      7.67 o 
   0   8  13      131.36      122.02      6.61 o 
   1   8  13      158.66      138.31      6.16 o 
   2   8  13        1.61        1.56      2.43 o 
   3   8  13        0.59        0.21      5.34 o 
  -3   9  13       97.01       90.72      4.83 o 
  -2   9  13       15.73       18.40      2.71 o 
  -1   9  13        4.15        0.40      1.91 o 
   0   9  13       58.00       53.25      3.58 o 
   1   9  13       17.79       19.18      2.59 o 
   2   9  13       10.49       12.17      2.15 o 
  -3  10  13       58.00       67.76      4.27 o 
  -2  10  13       12.06       14.71      2.73 o 
  -1  10  13       11.52       13.94      1.93 o 
   0  10  13        9.90       10.47      2.39 o 
   1  10  13       30.67       34.36      3.07 o 
   2  10  13        2.03        2.32      2.41 o 
  -2  11  13        0.00       -1.31      1.91 o 
  -1  11  13       84.31       81.46      3.29 o 
   0  11  13       15.29       15.17      2.56 o 
   1  11  13       64.34       47.26      5.09 o 
   2  11  13       11.06       12.36      3.17 o 
  -2  12  13        8.04        5.03      2.45 o 
  -1  12  13      109.86      112.56      4.05 o 
   0  12  13       35.50       38.12      3.43 o 
  -1  13  13       21.48       21.35      2.48 o 
   0  13  13        0.45        1.88      3.20 o 
  -4   0  14        0.71        4.99      3.16 o 
  -3   0  14      250.96      270.81     20.74 o 
  -2   0  14       99.12      115.08      9.63 o 
  -1   0  14      312.67      304.86      8.99 o 
   1   0  14      179.58      199.76      7.37 o 
   2   0  14        0.80        0.93      3.26 o 
   3   0  14       70.87       81.76      6.65 o 
  -4   1  14        2.91        3.12      2.17 o 
  -3   1  14       41.89       45.92      2.72 o 
  -2   1  14        1.45        1.80      1.32 o 
  -1   1  14        2.70        0.33      1.90 o 
   0   1  14       71.57       63.64      5.36 o 
   1   1  14       75.70       83.41      3.91 o 
   2   1  14        6.59        4.79      2.45 o 
   3   1  14       17.91       20.21      3.33 o 
  -4   2  14        7.59        8.78      2.88 o 
  -3   2  14       36.63       35.57      2.55 o 
  -2   2  14       15.06       12.68      1.84 o 
  -1   2  14        5.17        2.46      2.09 o 
   0   2  14      193.68      180.75      7.36 o 
   1   2  14       56.26       62.27      3.62 o 
   2   2  14       60.84       66.57      3.96 o 
   3   2  14        0.00       -1.78      2.33 o 
  -4   3  14        2.18        6.05      1.88 o 
  -3   3  14       32.35       36.13      2.55 o 
  -2   3  14       40.07       40.10      2.50 o 
  -1   3  14       25.89       27.35      2.86 o 
   0   3  14       11.04       10.85      2.10 o 
   1   3  14       11.80       11.91      1.90 o 
   2   3  14       12.53       11.62      2.66 o 
   3   3  14        0.72       -0.29      2.60 o 
  -3   4  14       15.63       18.07      2.28 o 
  -2   4  14       18.15       21.57      2.69 o 
  -1   4  14      162.88      142.14      7.31 o 
   0   4  14       15.13       15.26      2.29 o 
   1   4  14       55.71       48.48      2.79 o 
   2   4  14       37.71       43.45      3.53 o 
   3   4  14       10.86       10.71      3.10 o 
  -3   5  14       19.38       26.54      2.67 o 
  -2   5  14       18.19       20.89      2.77 o 
  -1   5  14        3.24        3.51      1.50 o 
   0   5  14       70.51       87.05      9.86 o 
   1   5  14        5.04        3.47      1.78 o 
   2   5  14        0.58       -0.72      1.70 o 
   3   5  14        1.52        0.15      3.09 o 
  -3   6  14        0.14       -1.24      2.01 o 
  -2   6  14       43.85       46.03      3.34 o 
  -1   6  14        0.10       -2.67      1.98 o 
   0   6  14       72.86       68.98      3.66 o 
   1   6  14        9.96        5.60      2.29 o 
   2   6  14       17.03       22.43      2.47 o 
   3   6  14        1.39        0.77      2.67 o 
  -3   7  14        1.15        2.37      2.27 o 
  -2   7  14       14.92       14.12      2.62 o 
  -1   7  14        7.93        8.82      2.19 o 
   0   7  14        0.25       -1.69      1.82 o 
   1   7  14        3.28        4.30      2.19 o 
   2   7  14        0.83        1.34      1.86 o 
  -3   8  14        1.41       -0.26      2.15 o 
  -2   8  14       46.35       45.87      7.72 o 
  -1   8  14        0.52       -2.30      1.68 o 
   0   8  14       24.48       24.47      2.71 o 
   1   8  14        4.91        7.50      2.29 o 
   2   8  14        1.40        1.02      1.79 o 
  -2   9  14        0.17       -1.69      2.74 o 
  -1   9  14        0.19       -1.39      1.47 o 
   0   9  14        4.98        0.90      3.37 o 
   1   9  14        0.48        1.78      2.63 o 
   2   9  14       10.29       10.62      2.23 o 
  -2  10  14       12.58       15.46      2.74 o 
  -1  10  14      149.60      150.95      4.16 o 
   0  10  14       44.16       36.65      5.01 o 
   1  10  14        0.93       -0.63      2.10 o 
  -2  11  14        6.38        5.85      2.30 o 
  -1  11  14      106.55      101.98      3.73 o 
   0  11  14       62.89       56.21      5.77 o 
   1  11  14        1.25       -2.53      1.95 o 
  -1  12  14       62.33       60.47      3.10 o 
   0  12  14       14.35       15.59      4.40 o 
  -3   1  15       11.73       10.53      1.87 o 
  -2   1  15        4.10        2.96      2.30 o 
  -1   1  15       41.39       45.18      3.37 o 
   0   1  15      165.93      163.06      5.12 o 
   1   1  15        0.00       -1.09      2.20 o 
   2   1  15        8.50        8.92      2.61 o 
   3   1  15       47.86       59.68      4.58 o 
  -3   2  15        0.10       -0.11      2.27 o 
  -2   2  15        7.48        5.81      2.44 o 
  -1   2  15       37.88       37.03      3.10 o 
   0   2  15      344.20      349.35      8.13 o 
   1   2  15        0.85       -0.92      1.62 o 
   2   2  15       20.01       23.74      3.19 o 
   3   2  15        7.17        6.97      3.05 o 
  -3   3  15       11.31       17.62      2.91 o 
  -2   3  15       78.13       77.08      3.14 o 
  -1   3  15       89.81       84.88      9.59 o 
   0   3  15      164.71      167.29      7.51 o 
   1   3  15       23.17       25.85      2.83 o 
   2   3  15        9.19       10.74      2.70 o 
  -3   4  15       31.96       32.87      4.95 o 
  -2   4  15       28.09       35.06      3.11 o 
  -1   4  15        0.68        0.05      2.07 o 
   0   4  15        7.65        5.47      3.21 o 
   1   4  15        0.23       -1.79      1.71 o 
   2   4  15       12.82       20.31      3.04 o 
  -3   5  15        0.15        2.91      3.36 o 
  -2   5  15       54.34       57.08      7.62 o 
  -1   5  15        1.30        0.73      2.01 o 
   0   5  15        0.08       -1.08      2.90 o 
   1   5  15        7.22        4.84      3.33 o 
   2   5  15        1.41       -0.10      1.78 o 
  -3   6  15       12.70       16.44      2.89 o 
  -2   6  15        9.57        5.43      2.91 o 
  -1   6  15      115.00       99.81      6.63 o 
   0   6  15      110.10      121.26     13.26 o 
   1   6  15       31.06       29.85      3.13 o 
   2   6  15      144.77      154.26      8.12 o 
  -2   7  15        0.59       -1.06      1.92 o 
  -1   7  15       92.56       77.88      6.22 o 
   0   7  15        3.74        4.90      2.04 o 
   1   7  15       20.15       25.43      2.97 o 
   2   7  15       20.00       23.93      2.63 o 
  -2   8  15        3.46        5.67      2.63 o 
  -1   8  15        0.73        0.37      3.43 o 
   0   8  15       14.45       20.35      6.17 o 
   1   8  15       18.46       17.66      2.82 o 
   2   8  15       21.76       27.12      2.77 o 
  -2   9  15        0.48        0.44      2.14 o 
  -1   9  15       58.83       51.26      5.76 o 
   0   9  15       18.46       15.39      4.29 o 
   1   9  15       30.80       39.91      4.53 o 
  -1  10  15       15.26       16.83      4.45 o 
   0  10  15       13.96       12.34      4.24 o 
   1  10  15        2.18        1.96      2.38 o 
   0  11  15        4.79       -1.18      3.41 o 
  -3   0  16        8.92        9.73      3.98 o 
  -2   0  16       19.59       10.81      4.05 o 
  -1   0  16        1.47        1.83      3.09 o 
   0   0  16      322.68      316.15      9.99 o 
   2   0  16        0.28        2.02      3.90 o 
  -3   1  16        5.65        4.57      4.40 o 
  -2   1  16        1.53       -3.57      2.05 o 
  -1   1  16       13.86       11.84      2.67 o 
   0   1  16       20.08       22.17      2.88 o 
   1   1  16       71.37       78.60      5.65 o 
   2   1  16       34.24       39.08      3.61 o 
  -3   2  16        7.03        6.24      3.95 o 
  -2   2  16        9.18        9.39      3.36 o 
  -1   2  16       39.54       38.80      3.43 o 
   0   2  16       16.23       18.11      2.76 o 
   1   2  16        4.14        2.82      2.89 o 
   2   2  16        0.03       -2.65      4.26 o 
  -3   3  16       15.71       23.73      4.97 o 
  -2   3  16        0.47       -0.55      3.11 o 
  -1   3  16       15.18       17.50      2.90 o 
   0   3  16        9.79        8.96      2.29 o 
   1   3  16        0.01       -1.05      2.09 o 
   2   3  16       26.86       26.79      3.42 o 
  -3   4  16       11.36       17.72      3.55 o 
  -2   4  16        0.01        1.14      3.67 o 
  -1   4  16       25.90       29.80      3.25 o 
   0   4  16        0.02       -3.39      2.80 o 
   1   4  16        4.04        3.64      2.72 o 
   2   4  16       10.82       11.63      2.33 o 
  -2   5  16        3.87        5.49      3.93 o 
  -1   5  16        2.70        1.26      2.16 o 
   0   5  16       58.09       58.74      5.49 o 
   1   5  16       39.90       47.17      4.99 o 
   2   5  16       28.80       33.18      2.95 o 
  -2   6  16        0.84        1.74      3.72 o 
  -1   6  16        3.75        2.61      3.58 o 
   0   6  16        4.17        3.78      3.54 o 
   1   6  16       24.35       30.32      5.67 o 
  -2   7  16        0.86        1.53      2.70 o 
  -1   7  16       23.17       20.08      4.64 o 
   0   7  16       23.85       27.26      4.75 o 
   1   7  16       16.19       15.18      3.25 o 
  -1   8  16        5.09        1.33      3.65 o 
   0   8  16        6.70        8.54      4.14 o 
   1   8  16        0.70       -1.76      2.24 o 
  -1   9  16       17.91       14.51      4.53 o 
   0   9  16       98.94       93.14      7.03 o 
  -2   1  17        6.89        4.83      2.59 o 
  -1   1  17      358.70      342.50      7.66 o 
   0   1  17       34.96       39.81      3.51 o 
   1   1  17        7.81        8.89      3.42 o 
  -2   2  17        0.02       -4.22      2.11 o 
  -1   2  17        0.06        0.23      2.31 o 
   0   2  17       60.00       60.47      4.34 o 
   1   2  17       98.72      103.80      6.69 o 
  -2   3  17        0.13        4.88      3.82 o 
  -1   3  17       31.23       34.48      3.44 o 
   0   3  17       27.03       28.97      3.22 o 
   1   3  17       18.23       22.58      4.20 o 
  -2   4  17       40.85       45.44      5.83 o 
  -1   4  17        9.55       13.19      2.90 o 
   0   4  17        6.88        5.79      2.39 o 
   1   4  17       29.55       35.66      3.45 o 
  -2   5  17       11.37       11.45      4.34 o 
  -1   5  17       27.57       32.05      4.86 o 
   0   5  17       18.55       19.00      4.54 o 
   1   5  17        5.28        5.46      2.45 o 
  -1   6  17        0.24       -1.16      3.21 o 
   0   6  17       56.72       54.58      5.76 o 
   1   6  17       49.64       61.03      7.50 o 
  -1   7  17        4.66        4.28      3.78 o 
   0   7  17        0.66        3.73      3.83 o 
  -1   0  18      291.62      252.51      9.90 o 
   0   0  18        0.37       -5.02      2.94 o 
   1   0  18        0.02        1.11      2.95 o 
  -1   1  18        0.05        0.53      2.37 o 
   0   1  18        2.99        2.34      2.34 o 
   1   1  18       11.26       12.19      3.91 o 
  -1   2  18       89.38       79.90      4.55 o 
   0   2  18        4.52        4.57      2.52 o 
  -1   3  18       29.71       38.00      3.74 o 
   0   3  18        1.33        1.16      2.14 o 
  -1   4  18        0.06       -4.42      2.21 o 
   0   4  18        4.47        3.24      2.54 o 
                                                 
